# Supplementary material for: The landscape of hervRNAs transcribed from human endogenous retroviruses across human body sites
Source: Genome Biol. 2022 Nov 3;23:231. doi: 10.1186/s13059-022-02804-w (PMC9632151; doi:10.1186/s13059-022-02804-w)
Supplement: Supplementary file 2 — Additional file 2: Table S1-S15. Supplementary tables. [file 13059_2022_2804_MOESM2_ESM.xlsx]

## Sheet: Table S1
Table S1. Primers design for expressed HERVs in human skin cultured fibroblasts from the GTEx project
HERV ID	Forward primer	Reverse primer	Experiment
Fibroblasts_HERV_G21278	5'-CACGTACCTAAGCCTTCCTGT-3'	5'-ATTTCTCTGTCTGGTGGAGGC-3'	PCR
Fibroblasts_HERV_G10376	5'-TGCCTGGGGTAAAGATCCAT-3'	5'-GGCACAGCCATGTTTGAGAG-3'	PCR
Fibroblasts_HERV_G17240	5'-TACCAAACCACTTCCTGAGTCG-3'	5'-TAAGAATCTCCAGGAAAGTGAGC-3'	PCR
Fibroblasts_HERV_G19704	5'-ACCCTTTGATTATGCCCACATC-3'	5'-GGAGAGTATTCACACACGCTTC-3'	PCR
Fibroblasts_HERV_G17649	5'-CATGAACCAAAGTGATTTGGAGAGT-3'	5'-GTTTCCTGGAGCCTACTGTAAC-3'	PCR
ERVK3-1	5'-GGCGGAGAATATAAGGAGATGGACAA-3'	5'-CTCATGGCTCGTACTGGAGGTAAC-3'	qPCR
Fibroblasts_HERV_G3141	5'-CCTTCAAATCGTCCCACCTTTCC-3'	5'-AGGCGGTCTGGCTACTTAATTGTATA-3'	qPCR
Fibroblasts_HERV_G5887	5'-AACTCACCAGGTCACCACATCC-3'	5'-AGATAAGTCTCAAGTCCTCTCCAATCA-3'	qPCR
Fibroblasts_HERV_G19111	5'-CGGAATGAAGGCAAGGAA-3'	5'-GATCGCTCATGCTACTGT-3'	qPCR
Fibroblasts_HERV_G9335	5'-CCACGGACATCACATACC-3'	5'-TCTCAGGCAAGGTCAGTT-3'	qPCR

## Sheet: Table S2
Table S2. Expressed HERVs identified in GTEx project
HERV_ID	Chromosome	Start	End	Strand	Type	Subtype	HERVd_element	HERVd_coordinate	Family	Protein_coding_prediction	Expression_pattern
HERV_00000001	chr1	279874	280731	+	truncated	chimeric truncated	ERV_239_MSTB1	chr1:280034-280779	MSTB1;	noncoding	body_site_specific
HERV_00000002	chr1	862683	862996	-	solo_LTR	chimeric solo_LTR	ERV_216264_MLT1B	chr1:862926-862755	MLT1B;	noncoding	body_site_specific
HERV_00000003	chr1	982601	989926	-	solo_LTR	chimeric solo_LTR	ERV_216307_MSTD	chr1:989864-989509	MSTD;	noncoding	body_site_specific
HERV_00000004	chr1	985541	986510	+	truncated	chimeric truncated	ERV_847_MER4A1_	chr1:985600-986445	MER4A1_;	noncoding	body_site_specific
HERV_00000005	chr1	1017575	1018123	-	solo_LTR	solo_LTR	ERV_216337_LTR12C	chr1:1018876-1017170	LTR12C;	noncoding	body_site_specific
HERV_00000006	chr1	1093073	1093398	-	solo_LTR	chimeric solo_LTR	ERV_216348_LTR78	chr1:1093329-1093138	LTR78;	noncoding	multiple_body_sites
HERV_00000007	chr1	1111766	1112428	+	solo_LTR	chimeric solo_LTR	ERV_930_MER50	chr1:1112044-1112400	MER50;	noncoding	multiple_body_sites
HERV_00000008	chr1	1132562	1133061	-	solo_LTR	chimeric solo_LTR	ERV_216385_MLT1B	chr1:1132986-1132633	MLT1B;	noncoding	multiple_body_sites
HERV_00000009	chr1	1355664	1357958	+	truncated	chimeric truncated	ERV_1094_MER54A	chr1:1357233-1357890	MER54A;	noncoding	generally_ubiquitously_expressed
HERV_00000010	chr1	1422699	1423445	+	solo_LTR	chimeric solo_LTR	ERV_1165_MER41B	chr1:1422773-1423374	MER41B;	noncoding	multiple_body_sites
HERV_00000011	chr1	1448124	1458345	-	truncated	chimeric truncated	ERV_216502_HERV9N-int	chr1:1448681-1447707	HERV9N-int;	noncoding	body_site_specific
HERV_00000012	chr1	1609893	1610736	+	chimeric	chimeric	ERV_1347_MER65D;ERV_1348_THE1C	chr1:1609966-1610720;chr1:1610182-1610533	MER65D;THE1C;	noncoding	multiple_body_sites
HERV_00000013	chr1	1612135	1612529	-	chimeric	chimeric	ERV_216634_MER4D;ERV_216635_MER49	chr1:1612414-1612173;chr1:1612493-1612418	MER49;MER4D;	noncoding	multiple_body_sites
HERV_00000014	chr1	1951053	1951432	-	solo_LTR	chimeric solo_LTR	ERV_216880_THE1D	chr1:1951363-1951024	THE1D;	noncoding	multiple_body_sites
HERV_00000015	chr1	2033512	2047250	-	chimeric	chimeric	ERV_216915_LTR16E1;ERV_216916_MLT1C;ERV_216920_ERVL-E-int;ERV_216921_MLT1A0	chr1:2034302-2033460;chr1:2033904-2033541;chr1:2038368-2035564;chr1:2037326-2036986	ERVL-E-int;LTR16E1;MLT1A0;MLT1C;	noncoding	body_site_specific
HERV_00000016	chr1	2108686	2109250	-	truncated	chimeric truncated	ERV_216968_MLT1D	chr1:2109191-2108760	MLT1D;	noncoding	body_site_specific
HERV_00000017	chr1	2115370	2116232	-	solo_LTR	chimeric solo_LTR	ERV_216970_MER21C	chr1:2116169-2115428	MER21C;	noncoding	body_site_specific
HERV_00000018	chr1	2132775	2133070	-	truncated	chimeric truncated	ERV_216984_MLT1B	chr1:2133002-2132844	MLT1B;	noncoding	body_site_specific
HERV_00000019	chr1	2188395	2188651	-	solo_LTR	chimeric solo_LTR	ERV_217017_MLT1A	chr1:2188581-2188468	MLT1A;	noncoding	multiple_body_sites
HERV_00000020	chr1	2277226	2277694	+	solo_LTR	chimeric solo_LTR	ERV_1949_THE1A	chr1:2277285-2277630	THE1A;	noncoding	body_site_specific
HERV_00000021	chr1	2349142	2349409	+	solo_LTR	chimeric solo_LTR	ERV_1983_LTR81C	chr1:2349237-2349309	LTR81C;	noncoding	body_site_specific
HERV_00000022	chr1	2368118	2368733	-	solo_LTR	chimeric solo_LTR	ERV_217088_MER66B	chr1:2368634-2368191	MER66B;	noncoding	multiple_body_sites
HERV_00000023	chr1	2383049	2383452	+	truncated	chimeric truncated	ERV_2008_LTR41C	chr1:2383092-2383438	LTR41C;	noncoding	multiple_body_sites
HERV_00000024	chr1	2384328	2385050	+	solo_LTR	chimeric solo_LTR	ERV_2010_MER34C_	chr1:2384393-2384801	MER34C_;	noncoding	multiple_body_sites
HERV_00000025	chr1	2583473	2584035	+	solo_LTR	chimeric solo_LTR	ERV_2140_LTR40c	chr1:2583533-2583965	LTR40c;	noncoding	multiple_body_sites
HERV_00000026	chr1	3057845	3058410	-	solo_LTR	chimeric solo_LTR	ERV_217280_MLT1D	chr1:3058344-3057913	MLT1D;	noncoding	multiple_body_sites
HERV_00000027	chr1	3512389	3512879	+	solo_LTR	chimeric solo_LTR	ERV_2595_THE1B	chr1:3512452-3512820	THE1B;	noncoding	multiple_body_sites
HERV_00000028	chr1	3751516	3752006	+	truncated	chimeric truncated	ERV_2759_LTR45C	chr1:3751583-3752001	LTR45C;	noncoding	body_site_specific
HERV_00000029	chr1	3817667	3818151	+	solo_LTR	chimeric solo_LTR	ERV_2816_MLT1H	chr1:3817714-3818097	MLT1H;	noncoding	body_site_specific
HERV_00000030	chr1	3823965	3824489	+	truncated	chimeric truncated	ERV_2828_MSTA	chr1:3824039-3824423	MSTA;	noncoding	multiple_body_sites
HERV_00000031	chr1	3908439	3909437	-	chimeric	chimeric	ERV_217593_MER77B;ERV_217594_MSTA	chr1:3909380-3908504;chr1:3908850-3908666	MER77B;MSTA;	noncoding	body_site_specific
HERV_00000032	chr1	4555802	4556074	-	solo_LTR	chimeric solo_LTR	ERV_218002_LTR79	chr1:4556000-4555870	LTR79;	noncoding	body_site_specific
HERV_00000033	chr1	4607894	4608277	-	solo_LTR	chimeric solo_LTR	ERV_218033_MLT1D	chr1:4608436-4607964	MLT1D;	noncoding	body_site_specific
HERV_00000034	chr1	4968451	4968954	+	chimeric	chimeric	ERV_3764_MLT2D;ERV_3765_THE1B	chr1:4967491-4968879;chr1:4968279-4968628	MLT2D;THE1B;	noncoding	body_site_specific
HERV_00000035	chr1	5002024	5004009	-	solo_LTR	chimeric solo_LTR	ERV_218257_MLT1F2	chr1:5004134-5003616	MLT1F2;	noncoding	body_site_specific
HERV_00000036	chr1	5766982	5767974	-	solo_LTR	chimeric solo_LTR	ERV_218714_MER11C	chr1:5767906-5766870	MER11C;	noncoding	multiple_body_sites
HERV_00000037	chr1	5767990	5771422	-	solo_LTR	chimeric solo_LTR	ERV_218715_MLT1C	chr1:5768501-5768064	MLT1C;	noncoding	multiple_body_sites
HERV_00000038	chr1	5852243	5852742	-	solo_LTR	chimeric solo_LTR	ERV_218753_MLT1H	chr1:5852676-5852313	MLT1H;	noncoding	multiple_body_sites
HERV_00000039	chr1	5853811	5854324	-	solo_LTR	chimeric solo_LTR	ERV_218755_THE1B	chr1:5854254-5853882	THE1B;	noncoding	multiple_body_sites
HERV_00000040	chr1	5854801	5855141	+	solo_LTR	chimeric solo_LTR	ERV_4574_MLT1K	chr1:5854866-5855070	MLT1K;	noncoding	body_site_specific
HERV_00000041	chr1	5856508	5857047	-	solo_LTR	chimeric solo_LTR	ERV_218756_MLT1C	chr1:5856988-5856575	MLT1C;	noncoding	body_site_specific
HERV_00000042	chr1	5860910	5861360	+	solo_LTR	chimeric solo_LTR	ERV_4575_MLT1J	chr1:5860977-5861290	MLT1J;	noncoding	multiple_body_sites
HERV_00000043	chr1	6081401	6081958	-	solo_LTR	chimeric solo_LTR	ERV_218856_MLT1C	chr1:6081892-6081475	MLT1C;	noncoding	multiple_body_sites
HERV_00000044	chr1	6115284	6121177	+	truncated	chimeric truncated	ERV_4775_MLT1E2	chr1:6115311-6115906	MLT1E2;	noncoding	multiple_body_sites
HERV_00000045	chr1	6131041	6131415	+	solo_LTR	chimeric solo_LTR	ERV_4789_LTR79	chr1:6131107-6131343	LTR79;	noncoding	multiple_body_sites
HERV_00000046	chr1	6395047	6395690	-	solo_LTR	chimeric solo_LTR	ERV_219032_LTR12E	chr1:6396293-6395075	LTR12E;	noncoding	body_site_specific
HERV_00000047	chr1	6569201	6570979	-	full_length	transcribed from upstream	ERV_219162_HERVFH21-int,LTR21B	chr1:6570283-6560297	HERVFH21-int;LTR21B;	noncoding	body_site_specific
HERV_00000048	chr1	6845109	6845483	-	solo_LTR	chimeric solo_LTR	ERV_219433_LTR33C	chr1:6845462-6844901	LTR33C;	noncoding	body_site_specific
HERV_00000049	chr1	7062614	7062910	-	solo_LTR	chimeric solo_LTR	ERV_219600_MLT1C	chr1:7063078-7062683	MLT1C;	noncoding	body_site_specific
HERV_00000050	chr1	7271124	7271492	+	solo_LTR	chimeric solo_LTR	ERV_5840_MLT1B	chr1:7271027-7271430	MLT1B;	noncoding	body_site_specific
HERV_00000051	chr1	7338736	7339226	-	solo_LTR	chimeric solo_LTR	ERV_219790_MSTA	chr1:7339159-7338800	MSTA;	noncoding	body_site_specific
HERV_00000052	chr1	7381331	7382331	-	truncated	chimeric truncated	ERV_219826_MLT1J	chr1:7382282-7381063	MLT1J;	noncoding	body_site_specific
HERV_00000053	chr1	7790098	7792505	-	full_length	transcribed from upstream	ERV_220051_THE1C-int,THE1C	chr1:7792441-7790172	THE1C;THE1C-int;	noncoding	body_site_specific
HERV_00000054	chr1	8401796	8402586	+	truncated	chimeric truncated	ERV_6930_MLT1G	chr1:8401236-8402532	MLT1G;	noncoding	body_site_specific
HERV_00000055	chr1	9579301	9579911	-	solo_LTR	chimeric solo_LTR	ERV_221572_MER21A	chr1:9579841-9579108	MER21A;	noncoding	multiple_body_sites
HERV_00000056	chr1	9614873	9622302	+	truncated	chimeric truncated	ERV_8358_LTR8A	chr1:9621355-9622311	LTR8A;	noncoding	body_site_specific
HERV_00000057	chr1	9723398	9724042	-	solo_LTR	chimeric solo_LTR	ERV_221736_MLT1H	chr1:9723950-9723470	MLT1H;	noncoding	multiple_body_sites
HERV_00000058	chr1	9981118	9989780	+	truncated	chimeric truncated	ERV_8812_LTR1D1	chr1:9988985-9990121	LTR1D1;	noncoding	multiple_body_sites
HERV_00000059	chr1	10002836	10003211	+	truncated	chimeric truncated	ERV_8835_MER66B	chr1:10002898-10003703	MER66B;	noncoding	multiple_body_sites
HERV_00000060	chr1	10003287	10003771	+	truncated	chimeric truncated	ERV_8835_MER66B	chr1:10002898-10003703	MER66B;	noncoding	multiple_body_sites
HERV_00000061	chr1	10014480	10015134	+	truncated	chimeric truncated	ERV_8853_MER21B	chr1:10013996-10015065	MER21B;	noncoding	multiple_body_sites
HERV_00000062	chr1	10410461	10410824	+	solo_LTR	chimeric solo_LTR	ERV_9301_MamRep605	chr1:10410520-10410810	MamRep605;	noncoding	body_site_specific
HERV_00000063	chr1	10416449	10417087	-	solo_LTR	chimeric solo_LTR	ERV_222417_LTR7	chr1:10416951-10416523	LTR7;	noncoding	multiple_body_sites
HERV_00000064	chr1	10989919	10990262	-	solo_LTR	chimeric solo_LTR	ERV_222868_THE1B	chr1:10990200-10989849	THE1B;	noncoding	body_site_specific
HERV_00000065	chr1	11297040	11297539	+	solo_LTR	chimeric solo_LTR	ERV_10256_MLT1A0	chr1:11297114-11297477	MLT1A0;	noncoding	multiple_body_sites
HERV_00000066	chr1	11308132	11308708	+	solo_LTR	chimeric solo_LTR	ERV_10264_MLT1H	chr1:11308206-11308645	MLT1H;	noncoding	multiple_body_sites
HERV_00000067	chr1	11309493	11309863	+	solo_LTR	chimeric solo_LTR	ERV_10265_THE1C	chr1:11309560-11309928	THE1C;	noncoding	multiple_body_sites
HERV_00000068	chr1	11498074	11499450	-	solo_LTR	chimeric solo_LTR	ERV_223308_MLT1G1	chr1:11498672-11498140	MLT1G1;	noncoding	body_site_specific
HERV_00000069	chr1	11544235	11545345	+	chimeric	chimeric	ERV_10531_MLT1C;ERV_10532_MLT1B	chr1:11544541-11545387;chr1:11544662-11545071	MLT1B;MLT1C;	noncoding	multiple_body_sites
HERV_00000070	chr1	11564287	11564732	+	solo_LTR	chimeric solo_LTR	ERV_10559_MER66B	chr1:11564361-11564839	MER66B;	noncoding	multiple_body_sites
HERV_00000071	chr1	11637783	11638163	+	solo_LTR	chimeric solo_LTR	ERV_10665_MLT1K	chr1:11637845-11638093	MLT1K;	noncoding	multiple_body_sites
HERV_00000072	chr1	11688619	11689701	+	truncated	chimeric truncated	ERV_10732_MER41A	chr1:11688684-11689849	MER41A;	noncoding	body_site_specific
HERV_00000073	chr1	11736215	11745607	-	truncated	chimeric truncated	ERV_223530_MER41A	chr1:11745541-11744658	MER41A;	noncoding	multiple_body_sites
HERV_00000074	chr1	11753945	11754445	-	solo_LTR	chimeric solo_LTR	ERV_223538_THE1B	chr1:11754371-11754016	THE1B;	noncoding	multiple_body_sites
HERV_00000075	chr1	11780015	11780310	+	solo_LTR	chimeric solo_LTR	ERV_10859_MLT1F2	chr1:11780075-11780245	MLT1F2;	noncoding	body_site_specific
HERV_00000076	chr1	11781236	11781522	-	solo_LTR	chimeric solo_LTR	ERV_223561_MLT1F2	chr1:11781456-11781303	MLT1F2;	noncoding	body_site_specific
HERV_00000077	chr1	11799240	11799677	+	solo_LTR	chimeric solo_LTR	ERV_10871_MLT1O	chr1:11799310-11799623	MLT1O;	noncoding	multiple_body_sites
HERV_00000078	chr1	11837676	11838162	-	solo_LTR	chimeric solo_LTR	ERV_223606_MLT1C	chr1:11838034-11837750	MLT1C;	noncoding	multiple_body_sites
HERV_00000079	chr1	11861600	11862194	+	solo_LTR	chimeric solo_LTR	ERV_10930_MLT1D	chr1:11861674-11862185	MLT1D;	noncoding	body_site_specific
HERV_00000080	chr1	11910741	11912890	-	solo_LTR	chimeric solo_LTR	ERV_223672_MLT2B3	chr1:11911307-11910769	MLT2B3;	noncoding	body_site_specific
HERV_00000081	chr1	12187636	12188074	-	truncated	chimeric truncated	ERV_223995_LTR16A1	chr1:12188003-12187704	LTR16A1;	noncoding	body_site_specific
HERV_00000082	chr1	12195204	12195789	-	chimeric	chimeric	ERV_224001_MLT1J;ERV_224002_LTR67B	chr1:12195678-12195276;chr1:12195720-12195636	LTR67B;MLT1J;	noncoding	multiple_body_sites
HERV_00000083	chr1	12215318	12216212	+	chimeric	chimeric	ERV_11361_LTR33A_;ERV_11362_LTR1C1	chr1:12215344-12216210;chr1:12215470-12216101	LTR1C1;LTR33A_;	noncoding	body_site_specific
HERV_00000084	chr1	12532306	12532964	-	solo_LTR	chimeric solo_LTR	ERV_224282_MLT2A2	chr1:12532905-12532358	MLT2A2;	noncoding	body_site_specific
HERV_00000085	chr1	12607293	12607710	+	solo_LTR	chimeric solo_LTR	ERV_11704_THE1D	chr1:12607289-12607667	THE1D;	noncoding	body_site_specific
HERV_00000086	chr1	12610127	12613473	+	truncated	chimeric truncated	ERV_11714_MLT1C	chr1:12612639-12613357	MLT1C;	noncoding	multiple_body_sites
HERV_00000087	chr1	12612571	12612953	+	truncated	chimeric truncated	ERV_11714_MLT1C	chr1:12612639-12613357	MLT1C;	noncoding	multiple_body_sites
HERV_00000088	chr1	13661930	13662344	+	solo_LTR	chimeric solo_LTR	ERV_12688_MER57A1	chr1:13661969-13662406	MER57A1;	noncoding	body_site_specific
HERV_00000089	chr1	13697554	13698162	+	solo_LTR	chimeric solo_LTR	ERV_12736_MLT1D	chr1:13697624-13698098	MLT1D;	noncoding	body_site_specific
HERV_00000090	chr1	13820451	13820888	-	truncated	chimeric truncated	ERV_225241_LTR78B	chr1:13820940-13820516	LTR78B;	noncoding	body_site_specific
HERV_00000091	chr1	14816164	14817050	-	truncated	chimeric truncated	ERV_226094_MLT1E1A	chr1:14816931-14816179	MLT1E1A;	noncoding	multiple_body_sites
HERV_00000092	chr1	14831775	14832527	-	truncated	chimeric truncated	ERV_226111_MLT1K	chr1:14832479-14831839	MLT1K;	noncoding	body_site_specific
HERV_00000093	chr1	15056356	15056776	-	solo_LTR	chimeric solo_LTR	ERV_226342_MLT1K	chr1:15056709-15056409	MLT1K;	noncoding	multiple_body_sites
HERV_00000094	chr1	15089745	15090129	-	solo_LTR	chimeric solo_LTR	ERV_226377_MER65D	chr1:15090059-15089579	MER65D;	noncoding	body_site_specific
HERV_00000095	chr1	15093274	15096991	-	chimeric	chimeric	ERV_226384_PRIMA4_LTR;ERV_226385_MLT1A	chr1:15093925-15093331;chr1:15096923-15096537	MLT1A;PRIMA4_LTR;	noncoding	multiple_body_sites
HERV_00000096	chr1	15135444	15136366	-	solo_LTR	chimeric solo_LTR	ERV_226431_LTR5_Hs	chr1:15136296-15135338	LTR5_Hs;	noncoding	body_site_specific
HERV_00000097	chr1	15150531	15151119	-	solo_LTR	chimeric solo_LTR	ERV_226445_MLT1D	chr1:15151080-15150566	MLT1D;	noncoding	body_site_specific
HERV_00000098	chr1	15217172	15217981	-	solo_LTR	chimeric solo_LTR	ERV_226521_MLT2B1	chr1:15217917-15217436	MLT2B1;	noncoding	multiple_body_sites
HERV_00000099	chr1	15218484	15219148	+	solo_LTR	chimeric solo_LTR	ERV_14276_MER66C	chr1:15218556-15219080	MER66C;	noncoding	multiple_body_sites
HERV_00000100	chr1	15245959	15246404	-	solo_LTR	chimeric solo_LTR	ERV_226541_MSTA	chr1:15246339-15245962	MSTA;	noncoding	body_site_specific
HERV_00000101	chr1	15289643	15292921	+	truncated	chimeric truncated	ERV_14354_MLT1B	chr1:15292031-15292812	MLT1B;	noncoding	body_site_specific
HERV_00000102	chr1	15379128	15380044	-	solo_LTR	chimeric solo_LTR	ERV_226677_LTR5_Hs	chr1:15379976-15379018	LTR5_Hs;	noncoding	multiple_body_sites
HERV_00000103	chr1	15449191	15449416	+	solo_LTR	chimeric solo_LTR	ERV_14534_MLT1J	chr1:15449269-15449340	MLT1J;	noncoding	body_site_specific
HERV_00000104	chr1	15450779	15451312	+	solo_LTR	chimeric solo_LTR	ERV_14537_MLT1D	chr1:15450870-15451345	MLT1D;	noncoding	body_site_specific
HERV_00000105	chr1	15465442	15465952	-	truncated	chimeric truncated	ERV_226762_MLT1O	chr1:15465883-15465514	MLT1O;	noncoding	body_site_specific
HERV_00000106	chr1	15485429	15485813	-	solo_LTR	chimeric solo_LTR	ERV_226785_MLT1O	chr1:15485737-15485387	MLT1O;	noncoding	body_site_specific
HERV_00000107	chr1	15487372	15496215	+	solo_LTR	chimeric solo_LTR	ERV_14601_PRIMA4_LTR	chr1:15495548-15496147	PRIMA4_LTR;	noncoding	multiple_body_sites
HERV_00000108	chr1	15487667	15487980	-	solo_LTR	chimeric solo_LTR	ERV_226786_LTR104_Mam	chr1:15487867-15487738	LTR104_Mam;	noncoding	body_site_specific
HERV_00000109	chr1	15508227	15509430	+	truncated	chimeric truncated	ERV_14615_LTR9A1	chr1:15508301-15509298	LTR9A1;	noncoding	multiple_body_sites
HERV_00000110	chr1	15510871	15511308	-	solo_LTR	chimeric solo_LTR	ERV_226808_LTR42	chr1:15511247-15510940	LTR42;	noncoding	body_site_specific
HERV_00000111	chr1	15512156	15512730	+	solo_LTR	chimeric solo_LTR	ERV_14619_MLT2B1	chr1:15512222-15512680	MLT2B1;	noncoding	body_site_specific
HERV_00000112	chr1	15770672	15779237	-	chimeric	chimeric	ERV_227070_MLT1D;ERV_227080_MLT1K	chr1:15771822-15770739;chr1:15778134-15777448	MLT1D;MLT1K;	noncoding	multiple_body_sites
HERV_00000113	chr1	15771348	15771888	-	truncated	chimeric truncated	ERV_227070_MLT1D	chr1:15771822-15770739	MLT1D;	noncoding	multiple_body_sites
HERV_00000114	chr1	15775482	15785221	-	solo_LTR	chimeric solo_LTR	ERV_227076_MER21A	chr1:15776121-15775555	MER21A;	noncoding	multiple_body_sites
HERV_00000115	chr1	16010019	16010736	-	solo_LTR	chimeric solo_LTR	ERV_227334_LTR71B	chr1:16010678-16010092	LTR71B;	noncoding	multiple_body_sites
HERV_00000116	chr1	16059955	16073509	+	solo_LTR	chimeric solo_LTR	ERV_15254_LTR16A2	chr1:16065613-16065854	LTR16A2;	noncoding	body_site_specific
HERV_00000117	chr1	16061316	16061867	+	solo_LTR	chimeric solo_LTR	ERV_15249_LTR16A1	chr1:16061387-16061801	LTR16A1;	noncoding	body_site_specific
HERV_00000118	chr1	16454549	16465413	-	chimeric	chimeric	ERV_227755_MLT1A0;ERV_227759_MLT1F2	chr1:16464064-16463297;chr1:16465337-16464899	MLT1A0;MLT1F2;	noncoding	multiple_body_sites
HERV_00000119	chr1	16465557	16466110	-	solo_LTR	chimeric solo_LTR	ERV_227760_MLT1C	chr1:16466035-16465626	MLT1C;	noncoding	multiple_body_sites
HERV_00000120	chr1	16493651	16493942	+	solo_LTR	chimeric solo_LTR	ERV_15851_LTR2	chr1:16493719-16493874	LTR2;	noncoding	body_site_specific
HERV_00000121	chr1	16537240	16537990	-	chimeric	chimeric	ERV_227829_MLT1A0;ERV_227830_THE1A	chr1:16537393-16537148;chr1:16537922-16537571	MLT1A0;THE1A;	noncoding	multiple_body_sites
HERV_00000122	chr1	16540125	16541183	+	solo_LTR	chimeric solo_LTR	ERV_15903_MER49	chr1:16540199-16541110	MER49;	noncoding	body_site_specific
HERV_00000123	chr1	16598415	16598972	-	solo_LTR	chimeric solo_LTR	ERV_227867_MSTB1	chr1:16598907-16598477	MSTB1;	noncoding	multiple_body_sites
HERV_00000124	chr1	16866766	16867785	-	solo_LTR	chimeric solo_LTR	ERV_228001_MER49	chr1:16867736-16866826	MER49;	noncoding	body_site_specific
HERV_00000125	chr1	16869939	16870712	+	chimeric	chimeric	ERV_16156_THE1A;ERV_16157_MLT1A0	chr1:16870011-16870362;chr1:16870540-16870785	MLT1A0;THE1A;	noncoding	multiple_body_sites
HERV_00000126	chr1	16894527	16895033	-	solo_LTR	chimeric solo_LTR	ERV_228022_MER41E	chr1:16894962-16894413	MER41E;	noncoding	multiple_body_sites
HERV_00000127	chr1	16907464	16907894	+	solo_LTR	chimeric solo_LTR	ERV_16207_LOR1b	chr1:16907531-16907942	LOR1b;	noncoding	body_site_specific
HERV_00000128	chr1	16971777	16972234	-	solo_LTR	chimeric solo_LTR	ERV_228110_MLT1K	chr1:16972166-16971846	MLT1K;	noncoding	multiple_body_sites
HERV_00000129	chr1	17002985	17003332	+	solo_LTR	chimeric solo_LTR	ERV_16324_LTR16C	chr1:17003049-17003267	LTR16C;	noncoding	body_site_specific
HERV_00000130	chr1	17020916	17022515	+	chimeric	chimeric	ERV_16348_MLT1M;ERV_16349_MSTD	chr1:17020990-17022453;chr1:17021127-17021937	MLT1M;MSTD;	noncoding	multiple_body_sites
HERV_00000131	chr1	17353515	17354032	+	truncated	chimeric truncated	ERV_16743_MLT1D	chr1:17353598-17353957	MLT1D;	noncoding	multiple_body_sites
HERV_00000132	chr1	17359544	17360582	-	truncated	chimeric truncated	ERV_228505_LTR62	chr1:17360529-17359531	LTR62;	noncoding	body_site_specific
HERV_00000133	chr1	18131512	18131911	-	solo_LTR	chimeric solo_LTR	ERV_229294_MLT1J2	chr1:18131899-18131560	MLT1J2;	noncoding	body_site_specific
HERV_00000134	chr1	18165629	18166219	+	solo_LTR	chimeric solo_LTR	ERV_17766_LTR10C	chr1:18165573-18166162	LTR10C;	noncoding	body_site_specific
HERV_00000135	chr1	18873226	18874131	+	solo_LTR	chimeric solo_LTR	ERV_18628_MER21C	chr1:18873293-18874076	MER21C;	noncoding	multiple_body_sites
HERV_00000136	chr1	18887103	18887978	+	truncated	chimeric truncated	ERV_18646_LTR46	chr1:18887162-18887916	LTR46;	noncoding	body_site_specific
HERV_00000137	chr1	18909370	18909999	+	truncated	chimeric truncated	ERV_18677_THE1C	chr1:18909440-18909936	THE1C;	noncoding	multiple_body_sites
HERV_00000138	chr1	19281672	19282779	+	truncated	chimeric truncated	ERV_19122_MSTB,MSTB-int	chr1:19281746-19282564	MSTB;MSTB-int;	noncoding	multiple_body_sites
HERV_00000139	chr1	19294198	19296905	-	chimeric	chimeric	ERV_230263_HUERS-P3-int,LTR9D;ERV_230264_LTR9D	chr1:19295902-19294272;chr1:19296835-19295903	HUERS-P3-int;LTR9D;	noncoding	multiple_body_sites
HERV_00000140	chr1	19297867	19305265	+	chimeric	chimeric	ERV_19143_MLT2A2;ERV_19146_MLT1G3	chr1:19297941-19298809;chr1:19300252-19300544	MLT1G3;MLT2A2;	noncoding	multiple_body_sites
HERV_00000141	chr1	19513488	19531788	+	solo_LTR	chimeric solo_LTR	ERV_19406_MLT1F1	chr1:19531300-19531832	MLT1F1;	noncoding	body_site_specific
HERV_00000142	chr1	19684562	19685104	+	solo_LTR	chimeric solo_LTR	ERV_19587_MLT1J	chr1:19684625-19685038	MLT1J;	noncoding	multiple_body_sites
HERV_00000143	chr1	19689792	19690182	+	solo_LTR	chimeric solo_LTR	ERV_19595_LTR28B	chr1:19689866-19690644	LTR28B;	noncoding	multiple_body_sites
HERV_00000144	chr1	19757173	19757621	-	solo_LTR	chimeric solo_LTR	ERV_230722_MLT1D	chr1:19757584-19757225	MLT1D;	noncoding	body_site_specific
HERV_00000145	chr1	19976043	19976669	+	solo_LTR	chimeric solo_LTR	ERV_19981_MLT1L	chr1:19976132-19976585	MLT1L;	noncoding	multiple_body_sites
HERV_00000146	chr1	20041226	20045951	-	truncated	chimeric truncated	ERV_230983_LTR7,HERVH-int	chr1:20045787-20041281	HERVH-int;LTR7;	noncoding	multiple_body_sites
HERV_00000147	chr1	20046737	20052782	+	chimeric	chimeric	ERV_20011_MER4-int;ERV_20013_THE1B	chr1:20046813-20052716;chr1:20049451-20049808	MER4-int;THE1B;	noncoding	multiple_body_sites
HERV_00000148	chr1	20061805	20062323	+	solo_LTR	chimeric solo_LTR	ERV_20022_MSTB	chr1:20061868-20062245	MSTB;	noncoding	multiple_body_sites
HERV_00000149	chr1	20081284	20082891	-	chimeric	chimeric	ERV_231016_MER74B;ERV_231017_MER50	chr1:20082822-20081357;chr1:20082676-20081716	MER50;MER74B;	noncoding	multiple_body_sites
HERV_00000150	chr1	20086333	20086988	-	solo_LTR	chimeric solo_LTR	ERV_231021_MLT1G1	chr1:20086900-20086407	MLT1G1;	noncoding	multiple_body_sites
HERV_00000151	chr1	20089272	20089685	-	solo_LTR	chimeric solo_LTR	ERV_231026_MLT1J2	chr1:20089598-20089348	MLT1J2;	noncoding	multiple_body_sites
HERV_00000152	chr1	20359574	20359959	-	truncated	chimeric truncated	ERV_231276_LTR16C	chr1:20360140-20359630	LTR16C;	noncoding	body_site_specific
HERV_00000153	chr1	20380634	20380975	-	solo_LTR	chimeric solo_LTR	ERV_231295_LTR103b_Mam	chr1:20380905-20380698	LTR103b_Mam;	noncoding	multiple_body_sites
HERV_00000154	chr1	20617316	20618139	+	truncated	chimeric truncated	ERV_20723_THE1B	chr1:20617379-20618069	THE1B;	noncoding	multiple_body_sites
HERV_00000155	chr1	21571261	21573408	-	truncated	chimeric truncated	ERV_232308_MLT1F	chr1:21572592-21571335	MLT1F;	noncoding	multiple_body_sites
HERV_00000156	chr1	21789428	21789804	+	truncated	chimeric truncated	ERV_22239_MER4B	chr1:21789463-21790371	MER4B;	noncoding	body_site_specific
HERV_00000157	chr1	21790001	21790290	+	truncated	truncated	ERV_22239_MER4B	chr1:21789463-21790371	MER4B;	noncoding	body_site_specific
HERV_00000158	chr1	21819798	21820300	-	solo_LTR	chimeric solo_LTR	ERV_232514_MSTA	chr1:21820164-21819751	MSTA;	noncoding	multiple_body_sites
HERV_00000159	chr1	21969952	21970318	-	solo_LTR	chimeric solo_LTR	ERV_232648_MLT1B	chr1:21970256-21970027	MLT1B;	noncoding	body_site_specific
HERV_00000160	chr1	21986563	21998224	+	truncated	chimeric truncated	ERV_22504_MLT1J	chr1:21995086-21995538	MLT1J;	noncoding	body_site_specific
HERV_00000161	chr1	21989798	21990318	-	solo_LTR	chimeric solo_LTR	ERV_232677_THE1C	chr1:21990243-21989881	THE1C;	noncoding	body_site_specific
HERV_00000162	chr1	21991589	21998171	-	chimeric	chimeric	ERV_232682_MER49;ERV_232686_LTR24C	chr1:21993016-21991638;chr1:21998149-21996942	LTR24C;MER49;	noncoding	body_site_specific
HERV_00000163	chr1	21994103	21994631	+	solo_LTR	chimeric solo_LTR	ERV_22502_LTR33A_	chr1:21994176-21994557	LTR33A_;	noncoding	body_site_specific
HERV_00000164	chr1	21996126	21996769	+	solo_LTR	chimeric solo_LTR	ERV_22507_MER41A	chr1:21996200-21996695	MER41A;	noncoding	body_site_specific
HERV_00000165	chr1	22016177	22016518	-	truncated	truncated	ERV_232717_MER49	chr1:22016813-22014825	MER49;	noncoding	body_site_specific
HERV_00000166	chr1	22016816	22017861	+	truncated	chimeric truncated	ERV_22538_MLT1I	chr1:22016895-22017842	MLT1I;	noncoding	body_site_specific
HERV_00000167	chr1	22656500	22657436	-	solo_LTR	chimeric solo_LTR	ERV_233341_MER21B	chr1:22657367-22656566	MER21B;	noncoding	multiple_body_sites
HERV_00000168	chr1	22999059	23003984	-	chimeric	chimeric	ERV_233706_LTR7C,HERVH-int;ERV_233707_HERVH-int	chr1:23004403-22997505;chr1:23003991-23000001	HERVH-int;LTR7C;	noncoding	body_site_specific
HERV_00000169	chr1	23416723	23417184	-	truncated	chimeric truncated	ERV_234093_LTR87	chr1:23417126-23416790	LTR87;	noncoding	body_site_specific
HERV_00000170	chr1	23427716	23429033	+	truncated	chimeric truncated	ERV_24315_LTR16E1	chr1:23427780-23428164	LTR16E1;	noncoding	body_site_specific
HERV_00000171	chr1	23704508	23704973	-	solo_LTR	chimeric solo_LTR	ERV_234425_THE1D	chr1:23704912-23704571	THE1D;	noncoding	body_site_specific
HERV_00000172	chr1	23764781	23765203	+	solo_LTR	chimeric solo_LTR	ERV_24841_MLT1A0	chr1:23764843-23765198	MLT1A0;	noncoding	multiple_body_sites
HERV_00000173	chr1	24053025	24054501	-	truncated	chimeric truncated	ERV_234851_MSTD	chr1:24054432-24053099	MSTD;	noncoding	multiple_body_sites
HERV_00000174	chr1	24099378	24103888	+	chimeric	chimeric	ERV_25293_MLT1J;ERV_25299_LTR15	chr1:24101012-24101337;chr1:24103483-24103963	LTR15;MLT1J;	noncoding	body_site_specific
HERV_00000175	chr1	24157306	24169018	-	chimeric	chimeric	ERV_234944_MLT1E2,MLT1E2-int;ERV_234945_MSTD	chr1:24164755-24162011;chr1:24163427-24162482	MLT1E2;MLT1E2-int;MSTD;	noncoding	multiple_body_sites
HERV_00000176	chr1	24157895	24158404	-	solo_LTR	chimeric solo_LTR	ERV_234938_LTR16C	chr1:24158368-24157947	LTR16C;	noncoding	body_site_specific
HERV_00000177	chr1	24161937	24162785	-	chimeric	chimeric	ERV_234944_MLT1E2,MLT1E2-int;ERV_234945_MSTD	chr1:24164755-24162011;chr1:24163427-24162482	MLT1E2;MLT1E2-int;MSTD;	noncoding	multiple_body_sites
HERV_00000178	chr1	24164999	24165660	-	truncated	chimeric truncated	ERV_234949_MLT1E2-int	chr1:24165488-24165062	MLT1E2-int;	noncoding	multiple_body_sites
HERV_00000179	chr1	24166818	24168120	+	truncated	chimeric truncated	ERV_25386_MLT2B3	chr1:24166877-24168064	MLT2B3;	noncoding	multiple_body_sites
HERV_00000180	chr1	24461871	24462381	-	solo_LTR	chimeric solo_LTR	ERV_235252_THE1C	chr1:24462321-24461945	THE1C;	noncoding	multiple_body_sites
HERV_00000181	chr1	25237215	25237782	-	solo_LTR	chimeric solo_LTR	ERV_236020_MLT1G3	chr1:25237723-25237234	MLT1G3;	noncoding	body_site_specific
HERV_00000182	chr1	25249859	25250717	-	solo_LTR	chimeric solo_LTR	ERV_236032_LTR6A	chr1:25250448-25249933	LTR6A;	noncoding	multiple_body_sites
HERV_00000183	chr1	25249965	25251559	+	truncated	chimeric truncated	ERV_26740_MLT1E2	chr1:25250499-25251347	MLT1E2;	noncoding	multiple_body_sites
HERV_00000184	chr1	25252325	25253195	-	truncated	chimeric truncated	ERV_236036_LTR66	chr1:25253092-25252396	LTR66;	noncoding	multiple_body_sites
HERV_00000185	chr1	25260499	25261334	-	truncated	chimeric truncated	ERV_236049_MLT1B	chr1:25261268-25260573	MLT1B;	noncoding	multiple_body_sites
HERV_00000186	chr1	25262386	25266783	-	chimeric	chimeric	ERV_236055_MLT2B3;ERV_236056_THE1B-int,THE1B	chr1:25262994-25262460;chr1:25265225-25263315	MLT2B3;THE1B;THE1B-int;	noncoding	generally_ubiquitously_expressed
HERV_00000187	chr1	25332713	25333432	-	solo_LTR	chimeric solo_LTR	ERV_236134_MLT2B3	chr1:25333320-25332787	MLT2B3;	noncoding	multiple_body_sites
HERV_00000188	chr1	25546991	25547701	-	truncated	chimeric truncated	ERV_236362_LTR16C	chr1:25547626-25547065	LTR16C;	noncoding	body_site_specific
HERV_00000189	chr1	25558326	25558969	-	solo_LTR	chimeric solo_LTR	ERV_236374_MLT1D	chr1:25558875-25558400	MLT1D;	noncoding	multiple_body_sites
HERV_00000190	chr1	25578138	25579056	-	truncated	chimeric truncated	ERV_236389_LTR64	chr1:25578991-25578205	LTR64;	noncoding	body_site_specific
HERV_00000191	chr1	25584037	25584956	-	solo_LTR	chimeric solo_LTR	ERV_236401_LTR78B	chr1:25584889-25584096	LTR78B;	noncoding	body_site_specific
HERV_00000192	chr1	25587776	25588874	+	solo_LTR	chimeric solo_LTR	ERV_27115_LTR5_Hs	chr1:25587850-25588817	LTR5_Hs;	noncoding	body_site_specific
HERV_00000193	chr1	25598138	25599317	+	chimeric	chimeric	ERV_27129_LTR67B;ERV_27130_MLT1G3	chr1:25598211-25598749;chr1:25598750-25599217	LTR67B;MLT1G3;	noncoding	multiple_body_sites
HERV_00000194	chr1	25608435	25608884	-	solo_LTR	chimeric solo_LTR	ERV_236428_MLT1I	chr1:25608854-25608500	MLT1I;	noncoding	body_site_specific
HERV_00000195	chr1	25888641	25888936	-	solo_LTR	chimeric solo_LTR	ERV_236690_MLT1J	chr1:25888871-25888704	MLT1J;	noncoding	body_site_specific
HERV_00000196	chr1	25910549	25922561	-	chimeric	chimeric	ERV_236705_HERVH-int,LTR7B;ERV_236706_MER72;ERV_236715_MLT1A0	chr1:25911175-25910577;chr1:25911245-25911145;chr1:25916873-25916520	HERVH-int;LTR7B;MER72;MLT1A0;	noncoding	multiple_body_sites
HERV_00000197	chr1	25990796	26001343	-	solo_LTR	chimeric solo_LTR	ERV_236796_MER90a	chr1:26001275-26000703	MER90a;	noncoding	multiple_body_sites
HERV_00000198	chr1	26045198	26050619	+	chimeric	chimeric	ERV_27659_LTR16D1;ERV_27660_MER39B	chr1:26049855-26050127;chr1:26050119-26051020	LTR16D1;MER39B;	noncoding	body_site_specific
HERV_00000199	chr1	26477573	26477960	-	truncated	chimeric truncated	ERV_237272_MLT1L	chr1:26477893-26477610	MLT1L;	noncoding	body_site_specific
HERV_00000200	chr1	26933991	26941529	-	full_length	transcribed from upstream	ERV_237780_THE1C-int,THE1C	chr1:26934662-26933800	THE1C;THE1C-int;	noncoding	body_site_specific
HERV_00000201	chr1	27000951	27002120	-	truncated	chimeric truncated	ERV_237858_LTR33	chr1:27002047-27001025	LTR33;	noncoding	multiple_body_sites
HERV_00000202	chr1	27611862	27612131	+	solo_LTR	chimeric solo_LTR	ERV_29726_LTR79	chr1:27611949-27612044	LTR79;	noncoding	multiple_body_sites
HERV_00000203	chr1	27666782	27667661	+	truncated	chimeric truncated	ERV_29803_LTR103_Mam	chr1:27666856-27667586	LTR103_Mam;	noncoding	multiple_body_sites
HERV_00000204	chr1	27804427	27817923	-	chimeric	chimeric	ERV_238700_THE1D;ERV_238711_MER21-int	chr1:27805186-27804489;chr1:27817707-27815788	MER21-int;THE1D;	noncoding	multiple_body_sites
HERV_00000205	chr1	27806604	27807103	-	solo_LTR	chimeric solo_LTR	ERV_238702_THE1D	chr1:27807041-27806678	THE1D;	noncoding	multiple_body_sites
HERV_00000206	chr1	29130171	29139393	-	solo_LTR	chimeric solo_LTR	ERV_240192_LTR12C	chr1:29131642-29130245	LTR12C;	noncoding	multiple_body_sites
HERV_00000207	chr1	30734026	30734723	+	solo_LTR	chimeric solo_LTR	ERV_33501_MLT1K	chr1:30734097-30734624	MLT1K;	noncoding	multiple_body_sites
HERV_00000208	chr1	30784321	30784598	+	solo_LTR	chimeric solo_LTR	ERV_33568_MLT1J	chr1:30784384-30784535	MLT1J;	noncoding	body_site_specific
HERV_00000209	chr1	30918851	30919562	-	solo_LTR	chimeric solo_LTR	ERV_241723_LTR26	chr1:30919495-30918903	LTR26;	noncoding	body_site_specific
HERV_00000210	chr1	31566327	31568227	+	solo_LTR	chimeric solo_LTR	ERV_34596_MLT1E3	chr1:31566396-31567017	MLT1E3;	noncoding	multiple_body_sites
HERV_00000211	chr1	31570496	31571091	-	solo_LTR	chimeric solo_LTR	ERV_242404_MLT1D	chr1:31571029-31570567	MLT1D;	noncoding	multiple_body_sites
HERV_00000212	chr1	32359769	32360047	+	solo_LTR	chimeric solo_LTR	ERV_35635_LTR85b	chr1:32359846-32359952	LTR85b;	noncoding	multiple_body_sites
HERV_00000213	chr1	32407655	32408969	-	truncated	chimeric truncated	ERV_243195_ERVL-E-int	chr1:32411940-32407709	ERVL-E-int;	noncoding	body_site_specific
HERV_00000214	chr1	32623765	32624274	+	solo_LTR	chimeric solo_LTR	ERV_35974_THE1C	chr1:32623839-32624215	THE1C;	noncoding	multiple_body_sites
HERV_00000215	chr1	32634780	32636480	+	solo_LTR	chimeric solo_LTR	ERV_35999_LTR8	chr1:32635670-32636390	LTR8;	noncoding	multiple_body_sites
HERV_00000216	chr1	32676982	32677846	+	truncated	chimeric truncated	ERV_36055_MER21C	chr1:32677036-32677775	MER21C;	noncoding	multiple_body_sites
HERV_00000217	chr1	32926811	32927437	-	solo_LTR	chimeric solo_LTR	ERV_243766_MSTA	chr1:32927363-32926975	MSTA;	noncoding	multiple_body_sites
HERV_00000218	chr1	32928005	32935313	-	chimeric	chimeric	ERV_243767_ERVL-E-int;ERV_243768_MLT1C	chr1:32931352-32928071;chr1:32929445-32928990	ERVL-E-int;MLT1C;	noncoding	multiple_body_sites
HERV_00000219	chr1	32931957	32932663	-	solo_LTR	chimeric solo_LTR	ERV_243771_LTR67B	chr1:32932588-32932023	LTR67B;	noncoding	multiple_body_sites
HERV_00000220	chr1	33143744	33144735	+	truncated	chimeric truncated	ERV_36652_LTR64	chr1:33143818-33144660	LTR64;	noncoding	multiple_body_sites
HERV_00000221	chr1	33305517	33306170	-	truncated	chimeric truncated	ERV_244111_LTR64	chr1:33306100-33305343	LTR64;	noncoding	body_site_specific
HERV_00000222	chr1	33308160	33308476	+	solo_LTR	chimeric solo_LTR	ERV_36865_MLT1G	chr1:33308224-33308411	MLT1G;	noncoding	body_site_specific
HERV_00000223	chr1	33500664	33501070	+	solo_LTR	chimeric solo_LTR	ERV_37058_LTR88a	chr1:33500724-33500999	LTR88a;	noncoding	multiple_body_sites
HERV_00000224	chr1	33869622	33870940	+	truncated	chimeric truncated	ERV_37398_LTR79	chr1:33869696-33869971	LTR79;	noncoding	body_site_specific
HERV_00000225	chr1	33871450	33872155	-	truncated	chimeric truncated	ERV_244471_MSTC	chr1:33872097-33871415	MSTC;	noncoding	body_site_specific
HERV_00000226	chr1	34456166	34456610	+	truncated	chimeric truncated	ERV_38017_MLT1H	chr1:34456237-34456541	MLT1H;	noncoding	multiple_body_sites
HERV_00000227	chr1	34637178	34638573	-	chimeric	chimeric	ERV_245005_MER72;ERV_245006_THE1B	chr1:34638505-34637130;chr1:34637781-34637424	MER72;THE1B;	noncoding	multiple_body_sites
HERV_00000228	chr1	34709887	34718340	-	chimeric	chimeric	ERV_245072_MLT1J;ERV_245073_MLT1J2	chr1:34710444-34709961;chr1:34711770-34711379	MLT1J;MLT1J2;	noncoding	multiple_body_sites
HERV_00000229	chr1	34861369	34862041	-	solo_LTR	chimeric solo_LTR	ERV_245191_LTR48B	chr1:34861943-34861371	LTR48B;	noncoding	multiple_body_sites
HERV_00000230	chr1	34862987	34863506	+	solo_LTR	chimeric solo_LTR	ERV_38457_MSTD	chr1:34863086-34863406	MSTD;	noncoding	multiple_body_sites
HERV_00000231	chr1	34979858	34980680	+	truncated	chimeric truncated	ERV_38607_MLT1L	chr1:34979932-34980615	MLT1L;	noncoding	multiple_body_sites
HERV_00000232	chr1	35592609	35593069	-	truncated	chimeric truncated	ERV_245831_MLT1A0	chr1:35592998-35592330	MLT1A0;	noncoding	body_site_specific
HERV_00000233	chr1	36389300	36390206	+	truncated	chimeric truncated	ERV_40225_MamGypLTR1c	chr1:36389319-36390158	MamGypLTR1c;	noncoding	multiple_body_sites
HERV_00000234	chr1	36411796	36412326	-	solo_LTR	chimeric solo_LTR	ERV_246628_MER51A	chr1:36412257-36411804	MER51A;	noncoding	multiple_body_sites
HERV_00000235	chr1	36462127	36465768	+	solo_LTR	chimeric solo_LTR	ERV_40324_MER67C	chr1:36465010-36465694	MER67C;	noncoding	multiple_body_sites
HERV_00000236	chr1	36687189	36688074	+	solo_LTR	chimeric solo_LTR	ERV_40574_MLT1C	chr1:36687250-36687694	MLT1C;	noncoding	body_site_specific
HERV_00000237	chr1	36687718	36693259	-	chimeric	chimeric	ERV_246869_LTR85b;ERV_246870_LTR16C;ERV_246871_LTR16C	chr1:36689604-36687904;chr1:36688300-36688178;chr1:36689318-36689033	LTR16C;LTR85b;	noncoding	body_site_specific
HERV_00000238	chr1	36821120	36821954	+	truncated	chimeric truncated	ERV_40717_LTR78	chr1:36821194-36821895	LTR78;	noncoding	body_site_specific
HERV_00000239	chr1	37100324	37100765	+	solo_LTR	chimeric solo_LTR	ERV_41004_MLT1H	chr1:37100393-37100693	MLT1H;	noncoding	body_site_specific
HERV_00000240	chr1	37519053	37533948	+	chimeric	chimeric	ERV_41502_LTR12C;ERV_41508_MER65-int,MER65A;ERV_41509_LTR9D;ERV_41512_MER65A;ERV_41523_MER31-int	chr1:37518069-37519559;chr1:37521890-37525868;chr1:37522206-37522279;chr1:37522882-37523038;chr1:37529080-37531638	LTR12C;LTR9D;MER31-int;MER65A;MER65-int;	noncoding	body_site_specific
HERV_00000241	chr1	37571076	37571807	+	solo_LTR	chimeric solo_LTR	ERV_41585_LTR26D	chr1:37571150-37571750	LTR26D;	noncoding	multiple_body_sites
HERV_00000242	chr1	37572178	37573038	+	solo_LTR	chimeric solo_LTR	ERV_41587_MER21C	chr1:37572252-37572964	MER21C;	noncoding	multiple_body_sites
HERV_00000243	chr1	38517890	38518393	-	solo_LTR	chimeric solo_LTR	ERV_248208_MLT1C	chr1:38518318-38517889	MLT1C;	noncoding	body_site_specific
HERV_00000244	chr1	38908498	38909382	-	solo_LTR	chimeric solo_LTR	ERV_248494_LTR1A2	chr1:38909333-38908569	LTR1A2;	noncoding	multiple_body_sites
HERV_00000245	chr1	39006360	39006656	+	solo_LTR	chimeric solo_LTR	ERV_43291_LTR104_Mam	chr1:39006434-39006581	LTR104_Mam;	noncoding	multiple_body_sites
HERV_00000246	chr1	39062274	39062874	+	truncated	chimeric truncated	ERV_43372_MLT1C	chr1:39062348-39062811	MLT1C;	noncoding	multiple_body_sites
HERV_00000247	chr1	39063253	39063664	+	solo_LTR	chimeric solo_LTR	ERV_43374_MLT1C	chr1:39063327-39063604	MLT1C;	noncoding	multiple_body_sites
HERV_00000248	chr1	39609266	39609653	+	solo_LTR	chimeric solo_LTR	ERV_43974_MLT2C2	chr1:39609192-39609577	MLT2C2;	noncoding	multiple_body_sites
HERV_00000249	chr1	39610574	39625028	-	chimeric	chimeric	ERV_249154_LTR12D;ERV_249157_LTR66;ERV_249160_MLT1E1A	chr1:39611845-39610648;chr1:39614196-39613588;chr1:39616873-39615939	LTR12D;LTR66;MLT1E1A;	noncoding	multiple_body_sites
HERV_00000250	chr1	39614311	39614697	+	truncated	chimeric truncated	ERV_43977_MamRep1151	chr1:39613458-39614621	MamRep1151;	noncoding	multiple_body_sites
HERV_00000251	chr1	39620032	39620931	+	truncated	chimeric truncated	ERV_43983_MLT1J2	chr1:39620102-39620862	MLT1J2;	noncoding	multiple_body_sites
HERV_00000252	chr1	39673207	39674023	+	chimeric	chimeric	ERV_44045_MLT1H1;ERV_44046_MLT1K	chr1:39673270-39673811;chr1:39673895-39674071	MLT1H1;MLT1K;	noncoding	body_site_specific
HERV_00000253	chr1	39754184	39755034	-	truncated	chimeric truncated	ERV_249282_MLT2D	chr1:39754959-39754258	MLT2D;	noncoding	multiple_body_sites
HERV_00000254	chr1	39963603	39963845	-	solo_LTR	chimeric solo_LTR	ERV_249479_LTR24B	chr1:39963738-39963680	LTR24B;	noncoding	multiple_body_sites
HERV_00000255	chr1	40013999	40015181	-	chimeric	chimeric	ERV_249548_MLT1J1;ERV_249549_LTR24C	chr1:40015146-40013767;chr1:40014884-40013872	LTR24C;MLT1J1;	noncoding	body_site_specific
HERV_00000256	chr1	40382949	40383514	-	solo_LTR	chimeric solo_LTR	ERV_249920_LTR33A	chr1:40383454-40383012	LTR33A;	noncoding	body_site_specific
HERV_00000257	chr1	40387646	40389220	+	solo_LTR	chimeric solo_LTR	ERV_44879_LTR12C	chr1:40387672-40389155	LTR12C;	noncoding	multiple_body_sites
HERV_00000258	chr1	40468415	40468895	-	solo_LTR	chimeric solo_LTR	ERV_249993_THE1D	chr1:40468835-40468489	THE1D;	noncoding	multiple_body_sites
HERV_00000259	chr1	40471673	40472832	+	solo_LTR	chimeric solo_LTR	ERV_44968_LTR5A	chr1:40471747-40472757	LTR5A;	noncoding	multiple_body_sites
HERV_00000260	chr1	40484889	40490414	-	truncated	chimeric truncated	ERV_250014_MSTB	chr1:40490353-40489636	MSTB;	noncoding	body_site_specific
HERV_00000261	chr1	40658418	40658973	+	truncated	chimeric truncated	ERV_45165_MLT1O	chr1:40658492-40658923	MLT1O;	noncoding	body_site_specific
HERV_00000262	chr1	40685405	40686295	-	chimeric	chimeric	ERV_250211_MLT1K;ERV_250213_LTR16B2	chr1:40686225-40684241;chr1:40685785-40685206	LTR16B2;MLT1K;	noncoding	multiple_body_sites
HERV_00000263	chr1	40688265	40688912	-	truncated	chimeric truncated	ERV_250215_MamRep605	chr1:40688847-40688320	MamRep605;	noncoding	body_site_specific
HERV_00000264	chr1	40688948	40689696	-	truncated	chimeric truncated	ERV_250216_MLT1I	chr1:40689621-40689022	MLT1I;	noncoding	multiple_body_sites
HERV_00000265	chr1	41024615	41025299	-	solo_LTR	chimeric solo_LTR	ERV_250557_LTR87	chr1:41025265-41024689	LTR87;	noncoding	body_site_specific
HERV_00000266	chr1	41031849	41032287	+	solo_LTR	chimeric solo_LTR	ERV_45597_MLT1A0	chr1:41031869-41032219	MLT1A0;	noncoding	multiple_body_sites
HERV_00000267	chr1	41059163	41059578	+	solo_LTR	chimeric solo_LTR	ERV_45626_LTR1F1	chr1:41059166-41059908	LTR1F1;	noncoding	multiple_body_sites
HERV_00000268	chr1	41163433	41163868	+	solo_LTR	chimeric solo_LTR	ERV_45708_MLT1B	chr1:41163497-41163806	MLT1B;	noncoding	multiple_body_sites
HERV_00000269	chr1	41259749	41260815	+	truncated	chimeric truncated	ERV_45803_MLT1E1A	chr1:41259413-41260337	MLT1E1A;	noncoding	body_site_specific
HERV_00000270	chr1	41262855	41263812	-	truncated	chimeric truncated	ERV_250730_MER90	chr1:41263764-41262929	MER90;	noncoding	body_site_specific
HERV_00000271	chr1	41438265	41441075	+	truncated	chimeric truncated	ERV_45987_ERVL-E-int	chr1:41436846-41441007	ERVL-E-int;	noncoding	body_site_specific
HERV_00000272	chr1	41461288	41465107	+	chimeric	chimeric	ERV_46011_LTR16C;ERV_46012_MLT1B	chr1:41464340-41465033;chr1:41464559-41464959	LTR16C;MLT1B;	noncoding	body_site_specific
HERV_00000273	chr1	42750265	42750618	+	solo_LTR	chimeric solo_LTR	ERV_47304_THE1B	chr1:42750374-42750553	THE1B;	noncoding	multiple_body_sites
HERV_00000274	chr1	42804141	42804758	-	solo_LTR	chimeric solo_LTR	ERV_251923_MER9a2	chr1:42804705-42804192	MER9a2;	noncoding	multiple_body_sites
HERV_00000275	chr1	42856648	42857156	+	full_length	transcribed from upstream	ERV_47419_LTR7C,HERVH-int	chr1:42856712-42859884	HERVH-int;LTR7C;	noncoding	body_site_specific
HERV_00000276	chr1	42857598	42859867	+	full_length	unit-length	ERV_47419_LTR7C,HERVH-int	chr1:42856712-42859884	HERVH-int;LTR7C;	coding	multiple_body_sites
HERV_00000277	chr1	42867955	42869471	+	truncated	truncated	ERV_47429_HERVL-int,MLT2A2	chr1:42866266-42870243	HERVL-int;MLT2A2;	noncoding	body_site_specific
HERV_00000278	chr1	42869765	42870074	+	truncated	truncated	ERV_47429_HERVL-int,MLT2A2	chr1:42866266-42870243	HERVL-int;MLT2A2;	noncoding	body_site_specific
HERV_00000279	chr1	42980504	42981132	+	solo_LTR	chimeric solo_LTR	ERV_47553_LTR48	chr1:42980558-42981083	LTR48;	noncoding	body_site_specific
HERV_00000280	chr1	43138713	43139806	+	solo_LTR	chimeric solo_LTR	ERV_47729_LTR13A	chr1:43138776-43139741	LTR13A;	noncoding	multiple_body_sites
HERV_00000281	chr1	43154646	43155225	-	solo_LTR	chimeric solo_LTR	ERV_252218_MER31A	chr1:43155162-43154702	MER31A;	noncoding	body_site_specific
HERV_00000282	chr1	43180382	43180729	-	solo_LTR	chimeric solo_LTR	ERV_252239_LTR16D2	chr1:43180654-43180445	LTR16D2;	noncoding	body_site_specific
HERV_00000283	chr1	43182310	43182748	-	solo_LTR	chimeric solo_LTR	ERV_252242_MamRep605	chr1:43182681-43182380	MamRep605;	noncoding	body_site_specific
HERV_00000284	chr1	43189568	43190128	-	solo_LTR	chimeric solo_LTR	ERV_252249_MSTB	chr1:43190051-43189635	MSTB;	noncoding	multiple_body_sites
HERV_00000285	chr1	43225785	43226800	-	truncated	chimeric truncated	ERV_252274_MLT1G	chr1:43226736-43225838	MLT1G;	noncoding	body_site_specific
HERV_00000286	chr1	43355980	43356494	+	solo_LTR	chimeric solo_LTR	ERV_47934_MLT1C	chr1:43356037-43356442	MLT1C;	noncoding	body_site_specific
HERV_00000287	chr1	43586514	43586961	-	solo_LTR	chimeric solo_LTR	ERV_252523_MLT1K	chr1:43586906-43586580	MLT1K;	noncoding	multiple_body_sites
HERV_00000288	chr1	43610261	43611292	-	truncated	chimeric truncated	ERV_252530_MLT1G3	chr1:43611221-43610329	MLT1G3;	noncoding	multiple_body_sites
HERV_00000289	chr1	43942289	43942694	+	solo_LTR	chimeric solo_LTR	ERV_48437_LTR41	chr1:43942353-43942629	LTR41;	noncoding	multiple_body_sites
HERV_00000290	chr1	43988967	43990375	-	truncated	chimeric truncated	ERV_252870_MER49	chr1:43990258-43989041	MER49;	noncoding	multiple_body_sites
HERV_00000291	chr1	44131555	44132719	+	truncated	chimeric truncated	ERV_48615_LTR16D	chr1:44131566-44132669	LTR16D;	noncoding	body_site_specific
HERV_00000292	chr1	44628855	44629435	-	solo_LTR	chimeric solo_LTR	ERV_253352_MLT1H	chr1:44629360-44628922	MLT1H;	noncoding	multiple_body_sites
HERV_00000293	chr1	44836699	44837231	+	truncated	chimeric truncated	ERV_49368_MLT1L	chr1:44836074-44837167	MLT1L;	noncoding	multiple_body_sites
HERV_00000294	chr1	45321713	45322270	-	truncated	truncated	ERV_253929_LTR7,HERVH-int	chr1:45322295-45321633	HERVH-int;LTR7;	noncoding	body_site_specific
HERV_00000295	chr1	45322313	45323286	+	chimeric	chimeric	ERV_49890_MER9a1;ERV_49891_LTR19-int,LTR19A	chr1:45322310-45322586;chr1:45322587-45324572	LTR19A;LTR19-int;MER9a1;	noncoding	body_site_specific
HERV_00000296	chr1	45323739	45324145	+	truncated	truncated	ERV_49891_LTR19-int,LTR19A	chr1:45322587-45324572	LTR19A;LTR19-int;	noncoding	body_site_specific
HERV_00000297	chr1	45513437	45514530	+	solo_LTR	chimeric solo_LTR	ERV_50162_LTR5_Hs	chr1:45513511-45514465	LTR5_Hs;	noncoding	multiple_body_sites
HERV_00000298	chr1	45578880	45580221	-	truncated	truncated	ERV_254173_MER61-int	chr1:45580362-45575881	MER61-int;	noncoding	multiple_body_sites
HERV_00000299	chr1	45647385	45647996	+	solo_LTR	chimeric solo_LTR	ERV_50300_LTR41	chr1:45647459-45647941	LTR41;	noncoding	multiple_body_sites
HERV_00000300	chr1	45751179	45760825	-	truncated	chimeric truncated	ERV_254335_HERVIP10B3-int,LTR10B2	chr1:45762499-45753815	HERVIP10B3-int;LTR10B2;	noncoding	body_site_specific
HERV_00000301	chr1	46024768	46025574	-	truncated	chimeric truncated	ERV_254615_THE1B	chr1:46025507-46024842	THE1B;	noncoding	multiple_body_sites
HERV_00000302	chr1	46210431	46211394	-	truncated	truncated	ERV_254753_MER21A	chr1:46211494-46210301	MER21A;	noncoding	body_site_specific
HERV_00000303	chr1	46225445	46226037	-	solo_LTR	chimeric solo_LTR	ERV_254771_MLT1D	chr1:46225965-46225541	MLT1D;	noncoding	multiple_body_sites
HERV_00000304	chr1	46227297	46227623	-	solo_LTR	chimeric solo_LTR	ERV_254774_MLT1I	chr1:46227515-46227393	MLT1I;	noncoding	multiple_body_sites
HERV_00000305	chr1	46236851	46241054	-	truncated	chimeric truncated	ERV_254799_MLT1D	chr1:46243050-46239597	MLT1D;	noncoding	multiple_body_sites
HERV_00000306	chr1	46308080	46309073	-	truncated	chimeric truncated	ERV_254863_MER74B	chr1:46309005-46308154	MER74B;	noncoding	multiple_body_sites
HERV_00000307	chr1	46320050	46321145	+	chimeric	chimeric	ERV_51016_THE1D;ERV_51017_LTR5_Hs	chr1:46320101-46321398;chr1:46320296-46321263	LTR5_Hs;THE1D;	noncoding	body_site_specific
HERV_00000308	chr1	46361598	46368833	+	solo_LTR	chimeric solo_LTR	ERV_51081_MLT1H	chr1:46368262-46368674	MLT1H;	noncoding	body_site_specific
HERV_00000309	chr1	46636434	46637205	+	truncated	chimeric truncated	ERV_51358_MLT1F	chr1:46636508-46637130	MLT1F;	noncoding	multiple_body_sites
HERV_00000310	chr1	46654711	46655131	-	truncated	truncated	ERV_255142_THE1C	chr1:46655259-46654464	THE1C;	noncoding	body_site_specific
HERV_00000311	chr1	46662541	46663755	-	truncated	truncated	ERV_255152_LTR106_Mam	chr1:46663823-46661751	LTR106_Mam;	noncoding	body_site_specific
HERV_00000312	chr1	47045350	47046139	-	truncated	chimeric truncated	ERV_255353_LTR78	chr1:47046064-47045437	LTR78;	noncoding	multiple_body_sites
HERV_00000313	chr1	47328992	47330322	+	truncated	chimeric truncated	ERV_51919_MLT1G1	chr1:47329042-47330248	MLT1G1;	noncoding	body_site_specific
HERV_00000314	chr1	47428341	47429185	-	chimeric	chimeric	ERV_255664_MLT1J;ERV_255665_MLT1K	chr1:47428588-47428404;chr1:47429120-47428604	MLT1J;MLT1K;	noncoding	multiple_body_sites
HERV_00000315	chr1	47540929	47543774	+	full_length	unit-length	ERV_52168_THE1B-int,THE1B	chr1:47541526-47543804	THE1B;THE1B-int;	noncoding	body_site_specific
HERV_00000316	chr1	47731294	47738143	-	solo_LTR	chimeric solo_LTR	ERV_255912_LTR79	chr1:47736098-47735811	LTR79;	noncoding	body_site_specific
HERV_00000317	chr1	48371628	48373995	-	full_length	transcribed from upstream	ERV_256344_THE1A-int,THE1A	chr1:48373950-48371702	THE1A;THE1A-int;	noncoding	body_site_specific
HERV_00000318	chr1	48379023	48379475	-	solo_LTR	chimeric solo_LTR	ERV_256347_THE1C	chr1:48379400-48379034	THE1C;	noncoding	multiple_body_sites
HERV_00000319	chr1	48401436	48401903	+	solo_LTR	chimeric solo_LTR	ERV_52985_MLT1H2	chr1:48401489-48401874	MLT1H2;	noncoding	body_site_specific
HERV_00000320	chr1	48408727	48410874	-	full_length	unit-length	ERV_256368_THE1D-int,THE1D	chr1:48410908-48408614	THE1D;THE1D-int;	noncoding	body_site_specific
HERV_00000321	chr1	48513333	48519711	-	full_length	unit-length	ERV_256427_MER9a1,HERVK9-int	chr1:48520256-48513245	HERVK9-int;MER9a1;	noncoding	multiple_body_sites
HERV_00000322	chr1	48858997	48859745	+	chimeric	chimeric	ERV_53545_MLT1I;ERV_53546_LTR16C	chr1:48858977-48859742;chr1:48859217-48859584	LTR16C;MLT1I;	noncoding	body_site_specific
HERV_00000323	chr1	50412969	50413266	+	solo_LTR	solo_LTR	ERV_55102_MLT1H1	chr1:50412960-50413343	MLT1H1;	noncoding	body_site_specific
HERV_00000324	chr1	51261445	51270028	-	solo_LTR	chimeric solo_LTR	ERV_258404_MER68	chr1:51267698-51267333	MER68;	noncoding	body_site_specific
HERV_00000325	chr1	51758092	51758663	-	solo_LTR	chimeric solo_LTR	ERV_258852_LTR54B	chr1:51758589-51758160	LTR54B;	noncoding	multiple_body_sites
HERV_00000326	chr1	52409510	52414833	-	solo_LTR	chimeric solo_LTR	ERV_259481_MLT1H	chr1:52414575-52414099	MLT1H;	noncoding	multiple_body_sites
HERV_00000327	chr1	52444436	52445195	+	truncated	chimeric truncated	ERV_57480_MLT2A1	chr1:52444511-52445120	MLT2A1;	noncoding	multiple_body_sites
HERV_00000328	chr1	52683835	52684356	+	solo_LTR	chimeric solo_LTR	ERV_57841_MSTA	chr1:52683909-52684282	MSTA;	noncoding	multiple_body_sites
HERV_00000329	chr1	52915588	52916329	+	solo_LTR	chimeric solo_LTR	ERV_58133_MLT1E1A	chr1:52915678-52916248	MLT1E1A;	noncoding	generally_ubiquitously_expressed
HERV_00000330	chr1	53004320	53014962	+	chimeric	chimeric	ERV_58225_LTR7B;ERV_58228_MER21C;ERV_58229_MER39B	chr1:53004376-53004662;chr1:53011592-53011864;chr1:53011896-53012531	LTR7B;MER21C;MER39B;	noncoding	body_site_specific
HERV_00000331	chr1	53010724	53011086	+	solo_LTR	chimeric solo_LTR	ERV_58227_LTR7B	chr1:53010783-53011027	LTR7B;	noncoding	body_site_specific
HERV_00000332	chr1	53046778	53047461	-	solo_LTR	chimeric solo_LTR	ERV_260203_MLT1E1A	chr1:53047387-53046852	MLT1E1A;	noncoding	multiple_body_sites
HERV_00000333	chr1	53111949	53113225	+	chimeric	chimeric	ERV_58338_MLT1H;ERV_58339_LTR78	chr1:53112011-53112496;chr1:53112546-53113159	LTR78;MLT1H;	noncoding	multiple_body_sites
HERV_00000334	chr1	53233885	53234425	+	solo_LTR	chimeric solo_LTR	ERV_58472_MLT1A1	chr1:53233959-53234353	MLT1A1;	noncoding	multiple_body_sites
HERV_00000335	chr1	53270080	53270840	+	solo_LTR	chimeric solo_LTR	ERV_58517_LTR60B	chr1:53270150-53270914	LTR60B;	noncoding	body_site_specific
HERV_00000336	chr1	53332619	53342919	-	solo_LTR	chimeric solo_LTR	ERV_260416_MLT1F	chr1:53333375-53332843	MLT1F;	noncoding	body_site_specific
HERV_00000337	chr1	53435238	53436226	-	truncated	chimeric truncated	ERV_260496_MER34B	chr1:53436185-53435303	MER34B;	noncoding	body_site_specific
HERV_00000338	chr1	53856762	53857407	+	solo_LTR	chimeric solo_LTR	ERV_59189_MLT1F2	chr1:53856817-53857350	MLT1F2;	noncoding	multiple_body_sites
HERV_00000339	chr1	53913584	53914068	+	solo_LTR	chimeric solo_LTR	ERV_59273_MLT1B	chr1:53913645-53914005	MLT1B;	noncoding	body_site_specific
HERV_00000340	chr1	54001582	54003616	-	chimeric	chimeric	ERV_260923_THE1B;ERV_260924_LTR12C	chr1:54004798-54002867;chr1:54004787-54003217	LTR12C;THE1B;	noncoding	body_site_specific
HERV_00000341	chr1	54108225	54108612	+	solo_LTR	chimeric solo_LTR	ERV_59493_MLT1B	chr1:54108299-54108663	MLT1B;	noncoding	multiple_body_sites
HERV_00000342	chr1	54164179	54165515	-	full_length	unit-length	ERV_261073_THE1A-int,THE1A	chr1:54166960-54164134	THE1A;THE1A-int;	noncoding	multiple_body_sites
HERV_00000343	chr1	54218952	54219393	-	solo_LTR	chimeric solo_LTR	ERV_261140_LTR16	chr1:54219324-54219023	LTR16;	noncoding	body_site_specific
HERV_00000344	chr1	54712647	54713134	+	solo_LTR	chimeric solo_LTR	ERV_60224_MLT1A0	chr1:54712721-54713059	MLT1A0;	noncoding	multiple_body_sites
HERV_00000345	chr1	54845497	54845802	+	solo_LTR	chimeric solo_LTR	ERV_60367_LTR16C	chr1:54845389-54845735	LTR16C;	noncoding	body_site_specific
HERV_00000346	chr1	54847253	54847877	+	solo_LTR	chimeric solo_LTR	ERV_60369_MLT2B4	chr1:54847309-54847813	MLT2B4;	noncoding	multiple_body_sites
HERV_00000347	chr1	54858062	54858491	+	solo_LTR	chimeric solo_LTR	ERV_60379_LTR16A	chr1:54858128-54858425	LTR16A;	noncoding	body_site_specific
HERV_00000348	chr1	54858875	54859495	+	solo_LTR	chimeric solo_LTR	ERV_60380_MLT1F1	chr1:54858938-54859430	MLT1F1;	noncoding	body_site_specific
HERV_00000349	chr1	55036801	55037377	-	solo_LTR	chimeric solo_LTR	ERV_261931_MLT1C	chr1:55037314-55036868	MLT1C;	noncoding	body_site_specific
HERV_00000350	chr1	55042711	55043264	+	solo_LTR	chimeric solo_LTR	ERV_60566_MSTB1	chr1:55042768-55043196	MSTB1;	noncoding	body_site_specific
HERV_00000351	chr1	55047953	55048491	-	solo_LTR	chimeric solo_LTR	ERV_261941_MLT1D	chr1:55048419-55048025	MLT1D;	noncoding	body_site_specific
HERV_00000352	chr1	55783614	55791304	-	chimeric	chimeric	ERV_262492_LTR17,HERV17-int;ERV_262493_MLT2B1	chr1:55788968-55783184;chr1:55791432-55791089	HERV17-int;LTR17;MLT2B1;	noncoding	body_site_specific
HERV_00000353	chr1	56458463	56459604	+	chimeric	chimeric	ERV_61937_MLT1C;ERV_61938_MLT2A2	chr1:56458537-56459531;chr1:56458902-56459448	MLT1C;MLT2A2;	noncoding	body_site_specific
HERV_00000354	chr1	56492521	56498864	+	truncated	chimeric truncated	ERV_61992_MLT1D-int,MLT1D	chr1:56492595-56494136	MLT1D;MLT1D-int;	noncoding	multiple_body_sites
HERV_00000355	chr1	56724732	56725285	+	solo_LTR	chimeric solo_LTR	ERV_62240_MSTB1	chr1:56724805-56725229	MSTB1;	noncoding	multiple_body_sites
HERV_00000356	chr1	56867679	56873259	-	chimeric	chimeric	ERV_263366_MLT1D;ERV_263370_ERVL-E-int	chr1:56870659-56870108;chr1:56873184-56873115	ERVL-E-int;MLT1D;	noncoding	body_site_specific
HERV_00000357	chr1	56874069	56874492	-	solo_LTR	chimeric solo_LTR	ERV_263373_MLT1K	chr1:56874422-56874138	MLT1K;	noncoding	body_site_specific
HERV_00000358	chr1	56912816	56913401	-	solo_LTR	chimeric solo_LTR	ERV_263414_MLT1C	chr1:56913330-56912887	MLT1C;	noncoding	body_site_specific
HERV_00000359	chr1	56918300	56918798	-	solo_LTR	chimeric solo_LTR	ERV_263419_MLT1A0	chr1:56918728-56918370	MLT1A0;	noncoding	body_site_specific
HERV_00000360	chr1	56922402	56922786	+	solo_LTR	chimeric solo_LTR	ERV_62452_MLT1A	chr1:56922473-56922835	MLT1A;	noncoding	body_site_specific
HERV_00000361	chr1	56937003	56937518	+	solo_LTR	chimeric solo_LTR	ERV_62465_MLT1I	chr1:56937068-56937453	MLT1I;	noncoding	body_site_specific
HERV_00000362	chr1	56939135	56939873	+	solo_LTR	chimeric solo_LTR	ERV_62466_MamRep1527	chr1:56939034-56939809	MamRep1527;	noncoding	body_site_specific
HERV_00000363	chr1	56949056	56949561	+	solo_LTR	chimeric solo_LTR	ERV_62482_MSTD	chr1:56949121-56949519	MSTD;	noncoding	body_site_specific
HERV_00000364	chr1	57382500	57382955	-	solo_LTR	chimeric solo_LTR	ERV_263816_MLT1D	chr1:57382900-57382415	MLT1D;	noncoding	body_site_specific
HERV_00000365	chr1	58547537	58549212	-	truncated	chimeric truncated	ERV_264799_LTR16B,ERV3-16A3_I-int	chr1:58551064-58547607	ERV3-16A3_I-int;LTR16B;	noncoding	body_site_specific
HERV_00000366	chr1	58549219	58549725	+	solo_LTR	chimeric solo_LTR	ERV_64350_LTR15	chr1:58549231-58549710	LTR15;	noncoding	multiple_body_sites
HERV_00000367	chr1	59059824	59061595	+	chimeric	chimeric	ERV_64953_LTR82A;ERV_64954_LTR16B2;ERV_64955_MLT1A0	chr1:59059880-59060852;chr1:59060856-59061293;chr1:59061334-59061520	LTR16B2;LTR82A;MLT1A0;	noncoding	body_site_specific
HERV_00000368	chr1	59063473	59064052	-	solo_LTR	chimeric solo_LTR	ERV_265248_LTR50	chr1:59063988-59063333	LTR50;	noncoding	body_site_specific
HERV_00000369	chr1	59785528	59787734	-	full_length	transcribed from upstream	ERV_265874_THE1B-int,THE1B	chr1:59787672-59785413	THE1B;THE1B-int;	noncoding	multiple_body_sites
HERV_00000370	chr1	59888337	59890714	-	full_length	transcribed from upstream	ERV_265938_THE1B-int,THE1B	chr1:59890653-59888378	THE1B;THE1B-int;	noncoding	multiple_body_sites
HERV_00000371	chr1	59898045	59898484	+	truncated	chimeric truncated	ERV_65757_MLT1H	chr1:59898102-59898586	MLT1H;	noncoding	body_site_specific
HERV_00000372	chr1	59905792	59906493	+	truncated	chimeric truncated	ERV_65770_MLT1J	chr1:59905844-59906434	MLT1J;	noncoding	body_site_specific
HERV_00000373	chr1	59914274	59915438	+	solo_LTR	chimeric solo_LTR	ERV_65779_LTR5B	chr1:59914345-59915366	LTR5B;	noncoding	multiple_body_sites
HERV_00000374	chr1	59921176	59922248	+	solo_LTR	chimeric solo_LTR	ERV_65789_MER11D	chr1:59921250-59922188	MER11D;	noncoding	multiple_body_sites
HERV_00000375	chr1	62277477	62277885	+	solo_LTR	solo_LTR	ERV_68155_MLT1G	chr1:62277366-62277899	MLT1G;	noncoding	body_site_specific
HERV_00000376	chr1	62280786	62281326	+	solo_LTR	chimeric solo_LTR	ERV_68159_MLT1H2	chr1:62280846-62281286	MLT1H2;	noncoding	body_site_specific
HERV_00000377	chr1	62433859	62434347	+	chimeric	chimeric	ERV_68350_MLT1J,MLT1J-int;ERV_68353_LTR67B	chr1:62432021-62433878;chr1:62433876-62434296	LTR67B;MLT1J;MLT1J-int;	noncoding	body_site_specific
HERV_00000378	chr1	62711714	62712489	+	solo_LTR	chimeric solo_LTR	ERV_68622_LTR41	chr1:62711735-62712415	LTR41;	noncoding	body_site_specific
HERV_00000379	chr1	62713683	62714519	+	truncated	chimeric truncated	ERV_68624_MLT1K	chr1:62713757-62714590	MLT1K;	noncoding	multiple_body_sites
HERV_00000380	chr1	63586770	63587242	-	solo_LTR	chimeric solo_LTR	ERV_268878_MLT1D	chr1:63587180-63586711	MLT1D;	noncoding	multiple_body_sites
HERV_00000381	chr1	63590689	63591039	+	chimeric	chimeric	ERV_69530_MLT1E3;ERV_69531_MER95	chr1:63590041-63590979;chr1:63590716-63590829	MER95;MLT1E3;	noncoding	body_site_specific
HERV_00000382	chr1	63591146	63591486	+	solo_LTR	chimeric solo_LTR	ERV_69533_MLT1H	chr1:63591311-63591423	MLT1H;	noncoding	body_site_specific
HERV_00000383	chr1	63658707	63659213	-	solo_LTR	chimeric solo_LTR	ERV_268944_THE1B	chr1:63659141-63658775	THE1B;	noncoding	multiple_body_sites
HERV_00000384	chr1	64810192	64810667	-	solo_LTR	chimeric solo_LTR	ERV_269859_MLT1A0	chr1:64810606-64810252	MLT1A0;	noncoding	multiple_body_sites
HERV_00000385	chr1	64994425	64994773	-	solo_LTR	chimeric solo_LTR	ERV_269972_MSTD	chr1:64994708-64994375	MSTD;	noncoding	body_site_specific
HERV_00000386	chr1	65049860	65050217	-	solo_LTR	chimeric solo_LTR	ERV_270024_LTR78B	chr1:65050149-65049928	LTR78B;	noncoding	multiple_body_sites
HERV_00000387	chr1	65277539	65278160	-	solo_LTR	chimeric solo_LTR	ERV_270260_LTR36	chr1:65278085-65277527	LTR36;	noncoding	body_site_specific
HERV_00000388	chr1	67011079	67020441	+	truncated	chimeric truncated	ERV_72786_LTR49-int,LTR49	chr1:67010773-67013264	LTR49;LTR49-int;	noncoding	body_site_specific
HERV_00000389	chr1	67398661	67399334	-	chimeric	chimeric	ERV_271682_MER4A;ERV_271683_MER4A	chr1:67399069-67398714;chr1:67399272-67399041	MER4A;	noncoding	body_site_specific
HERV_00000390	chr1	67399632	67401414	+	chimeric	chimeric	ERV_73184_MER21A;ERV_73185_MER41B	chr1:67399706-67401726;chr1:67399759-67400712	MER21A;MER41B;	noncoding	multiple_body_sites
HERV_00000391	chr1	67530864	67531670	-	truncated	chimeric truncated	ERV_271803_THE1C	chr1:67531613-67530922	THE1C;	noncoding	body_site_specific
HERV_00000392	chr1	68119544	68119868	+	solo_LTR	chimeric solo_LTR	ERV_73951_LTR16C	chr1:68119626-68119775	LTR16C;	noncoding	multiple_body_sites
HERV_00000393	chr1	68387172	68392056	+	full_length	3' readthrough	ERV_74240_LTR7,HERVH-int	chr1:68386004-68392020	HERVH-int;LTR7;	noncoding	body_site_specific
HERV_00000394	chr1	70002905	70003405	-	solo_LTR	chimeric solo_LTR	ERV_273396_MLT1A	chr1:70003349-70002957	MLT1A;	noncoding	body_site_specific
HERV_00000395	chr1	70233753	70234405	-	truncated	chimeric truncated	ERV_273518_LTR41C	chr1:70234341-70233809	LTR41C;	noncoding	multiple_body_sites
HERV_00000396	chr1	70372473	70373667	+	truncated	chimeric truncated	ERV_75816_HERVH-int	chr1:70372371-70373599	HERVH-int;	noncoding	multiple_body_sites
HERV_00000397	chr1	70440687	70442282	-	chimeric	chimeric	ERV_273680_MER89;ERV_273681_LTR47A;ERV_273682_MLT2C2	chr1:70441740-70440759;chr1:70441409-70440975;chr1:70442207-70441773	LTR47A;MER89;MLT2C2;	noncoding	multiple_body_sites
HERV_00000398	chr1	70444117	70444395	-	solo_LTR	chimeric solo_LTR	ERV_273684_LTR16A1	chr1:70444320-70444191	LTR16A1;	noncoding	body_site_specific
HERV_00000399	chr1	70458235	70461635	+	truncated	chimeric truncated	ERV_75893_THE1D-int,THE1D	chr1:70459989-70461829	THE1D;THE1D-int;	noncoding	body_site_specific
HERV_00000400	chr1	70854452	70854864	+	solo_LTR	chimeric solo_LTR	ERV_76193_MSTA	chr1:70854431-70854797	MSTA;	noncoding	body_site_specific
HERV_00000401	chr1	70883359	70883779	-	solo_LTR	chimeric solo_LTR	ERV_273984_MamRep1151	chr1:70883712-70883178	MamRep1151;	noncoding	multiple_body_sites
HERV_00000402	chr1	70884172	70884794	+	truncated	chimeric truncated	ERV_76217_MLT1E1A	chr1:70884236-70884740	MLT1E1A;	noncoding	body_site_specific
HERV_00000403	chr1	70885949	70886480	+	solo_LTR	chimeric solo_LTR	ERV_76218_MLT1A	chr1:70886023-70886406	MLT1A;	noncoding	body_site_specific
HERV_00000404	chr1	71575163	71576403	+	truncated	chimeric truncated	ERV_76814_MLT1J,MLT1J-int	chr1:71575217-71577071	MLT1J;MLT1J-int;	noncoding	body_site_specific
HERV_00000405	chr1	73129388	73130256	-	solo_LTR	solo_LTR	ERV_275047_LTR5_Hs	chr1:73130265-73129298	LTR5_Hs;	noncoding	multiple_body_sites
HERV_00000406	chr1	74212787	74213410	-	solo_LTR	chimeric solo_LTR	ERV_275532_LTR85a	chr1:74213342-74212861	LTR85a;	noncoding	multiple_body_sites
HERV_00000407	chr1	74214256	74214684	+	solo_LTR	chimeric solo_LTR	ERV_78949_MER51B	chr1:74214323-74214677	MER51B;	noncoding	multiple_body_sites
HERV_00000408	chr1	74282238	74282693	-	truncated	chimeric truncated	ERV_275574_MLT1B	chr1:74282651-74282099	MLT1B;	noncoding	body_site_specific
HERV_00000409	chr1	74346617	74354014	-	chimeric	chimeric	ERV_275615_MLT1B;ERV_275617_MLT1B	chr1:74346986-74346685;chr1:74353224-74353103	MLT1B;	noncoding	body_site_specific
HERV_00000410	chr1	74417163	74418240	+	solo_LTR	chimeric solo_LTR	ERV_79096_LTR16B	chr1:74417209-74417632	LTR16B;	noncoding	body_site_specific
HERV_00000411	chr1	74465657	74466314	+	solo_LTR	chimeric solo_LTR	ERV_79138_LTR12E	chr1:74465107-74466247	LTR12E;	noncoding	multiple_body_sites
HERV_00000412	chr1	74725188	74727223	-	full_length	3' readthrough	ERV_275834_THE1B-int,THE1B	chr1:74727410-74725239	THE1B;THE1B-int;	noncoding	body_site_specific
HERV_00000413	chr1	74739984	74748823	-	chimeric	chimeric	ERV_275843_LTR12,LTR12B,HERV9N-int;ERV_275845_LTR12	chr1:74744894-74740033;chr1:74745644-74744895	HERV9N-int;LTR12;LTR12B;	noncoding	body_site_specific
HERV_00000414	chr1	74740501	74742231	-	chimeric	chimeric	ERV_275843_LTR12,LTR12B,HERV9N-int;ERV_275844_HERV9-int	chr1:74744894-74740033;chr1:74744614-74741115	HERV9-int;HERV9N-int;LTR12;LTR12B;	coding	body_site_specific
HERV_00000415	chr1	75640093	75640571	-	solo_LTR	chimeric solo_LTR	ERV_276305_MLT1H2	chr1:75640509-75640067	MLT1H2;	noncoding	body_site_specific
HERV_00000416	chr1	75800060	75800413	+	solo_LTR	chimeric solo_LTR	ERV_80221_LTR33	chr1:75800130-75800344	LTR33;	noncoding	multiple_body_sites
HERV_00000417	chr1	75842594	75843283	+	solo_LTR	solo_LTR	ERV_80259_LTR13	chr1:75842386-75843390	LTR13;	noncoding	body_site_specific
HERV_00000418	chr1	77071234	77071617	-	chimeric	chimeric	ERV_277222_MLT1A;ERV_277223_MER57F	chr1:77071507-77071292;chr1:77071554-77071504	MER57F;MLT1A;	noncoding	multiple_body_sites
HERV_00000419	chr1	77221118	77223949	-	full_length	transcribed from upstream	ERV_277303_THE1B-int,THE1B	chr1:77223673-77221120	THE1B;THE1B-int;	noncoding	multiple_body_sites
HERV_00000420	chr1	77534913	77535327	-	solo_LTR	chimeric solo_LTR	ERV_277554_MLT1G	chr1:77535256-77534859	MLT1G;	noncoding	multiple_body_sites
HERV_00000421	chr1	77706398	77707167	+	truncated	chimeric truncated	ERV_81829_ERVL-E-int	chr1:77706472-77708145	ERVL-E-int;	noncoding	multiple_body_sites
HERV_00000422	chr1	77707582	77711770	+	chimeric	chimeric	ERV_81829_ERVL-E-int;ERV_81830_LTR33B	chr1:77706472-77708145;chr1:77708220-77710450	ERVL-E-int;LTR33B;	noncoding	multiple_body_sites
HERV_00000423	chr1	77709640	77710513	+	truncated	chimeric truncated	ERV_81830_LTR33B	chr1:77708220-77710450	LTR33B;	noncoding	multiple_body_sites
HERV_00000424	chr1	77716283	77716883	-	solo_LTR	chimeric solo_LTR	ERV_277671_LTR22B	chr1:77716832-77716356	LTR22B;	noncoding	multiple_body_sites
HERV_00000425	chr1	77918921	77919388	-	truncated	chimeric truncated	ERV_277845_THE1A-int,THE1A	chr1:77919582-77918963	THE1A;THE1A-int;	noncoding	body_site_specific
HERV_00000426	chr1	77982936	77983869	-	solo_LTR	chimeric solo_LTR	ERV_277885_LTR5_Hs	chr1:77983837-77982896	LTR5_Hs;	noncoding	body_site_specific
HERV_00000427	chr1	78173793	78174397	-	solo_LTR	chimeric solo_LTR	ERV_278059_MLT2B2	chr1:78174338-78173840	MLT2B2;	noncoding	body_site_specific
HERV_00000428	chr1	78198837	78200682	+	full_length	transcribed from upstream	ERV_82323_HERVS71-int,LTR6B	chr1:78198910-78200629	HERVS71-int;LTR6B;	noncoding	body_site_specific
HERV_00000429	chr1	78646222	78655049	-	full_length	transcribed from upstream	ERV_278348_THE1C-int,THE1C	chr1:78648605-78646414	THE1C;THE1C-int;	noncoding	multiple_body_sites
HERV_00000430	chr1	78655815	78656290	+	solo_LTR	chimeric solo_LTR	ERV_82656_MLT1A0	chr1:78655885-78656221	MLT1A0;	noncoding	multiple_body_sites
HERV_00000431	chr1	78888963	78889598	-	solo_LTR	chimeric solo_LTR	ERV_278488_MLT1D	chr1:78889536-78889028	MLT1D;	noncoding	multiple_body_sites
HERV_00000432	chr1	78897113	78897677	+	solo_LTR	chimeric solo_LTR	ERV_82815_MER31B	chr1:78897187-78897642	MER31B;	noncoding	multiple_body_sites
HERV_00000433	chr1	78918030	78919745	+	solo_LTR	chimeric solo_LTR	ERV_82831_LTR16B2	chr1:78919232-78919699	LTR16B2;	noncoding	body_site_specific
HERV_00000434	chr1	84168013	84168512	-	solo_LTR	chimeric solo_LTR	ERV_281155_MLT1O	chr1:84168456-84168062	MLT1O;	noncoding	body_site_specific
HERV_00000435	chr1	84239192	84239735	+	solo_LTR	chimeric solo_LTR	ERV_87177_MLT1B	chr1:84239291-84239665	MLT1B;	noncoding	multiple_body_sites
HERV_00000436	chr1	84285162	84285728	-	solo_LTR	chimeric solo_LTR	ERV_281218_MLT1C	chr1:84285668-84285223	MLT1C;	noncoding	body_site_specific
HERV_00000437	chr1	84288532	84289895	+	chimeric	chimeric	ERV_87237_MLT1F2;ERV_87238_MER67B	chr1:84288586-84289122;chr1:84289123-84289844	MER67B;MLT1F2;	noncoding	multiple_body_sites
HERV_00000438	chr1	84290318	84290879	+	solo_LTR	chimeric solo_LTR	ERV_87240_MSTA	chr1:84290392-84290809	MSTA;	noncoding	multiple_body_sites
HERV_00000439	chr1	84293750	84294229	+	solo_LTR	chimeric solo_LTR	ERV_87243_THE1D	chr1:84293816-84294164	THE1D;	noncoding	multiple_body_sites
HERV_00000440	chr1	84360040	84360685	-	chimeric	chimeric	ERV_281251_ERV3-16A3_I-int;ERV_281253_HERV16-int	chr1:84361136-84357153;chr1:84360304-84360038	ERV3-16A3_I-int;HERV16-int;	noncoding	body_site_specific
HERV_00000441	chr1	84568563	84568955	+	solo_LTR	chimeric solo_LTR	ERV_87483_MSTA	chr1:84568620-84569018	MSTA;	noncoding	body_site_specific
HERV_00000442	chr1	84576794	84577266	-	truncated	chimeric truncated	ERV_281391_MER68	chr1:84577200-84576868	MER68;	noncoding	multiple_body_sites
HERV_00000443	chr1	84614086	84620802	-	chimeric	chimeric	ERV_281414_MLT1J;ERV_281415_LOR1b	chr1:84614691-84613936;chr1:84614379-84614001	LOR1b;MLT1J;	noncoding	multiple_body_sites
HERV_00000444	chr1	84692203	84693592	+	truncated	chimeric truncated	ERV_87608_MLT1L	chr1:84692261-84695240	MLT1L;	noncoding	body_site_specific
HERV_00000445	chr1	85468063	85469298	-	chimeric	chimeric	ERV_281950_MLT1J2;ERV_281951_THE1B	chr1:85469232-85468130;chr1:85469001-85468331	MLT1J2;THE1B;	noncoding	multiple_body_sites
HERV_00000446	chr1	86345152	86345571	-	solo_LTR	chimeric solo_LTR	ERV_282438_MSTA	chr1:86345515-86345219	MSTA;	noncoding	body_site_specific
HERV_00000447	chr1	86361034	86361593	-	solo_LTR	chimeric solo_LTR	ERV_282445_LTR40b	chr1:86361523-86361108	LTR40b;	noncoding	multiple_body_sites
HERV_00000448	chr1	86376446	86378583	-	full_length	3' readthrough	ERV_282458_THE1D-int,THE1D	chr1:86378854-86376510	THE1D;THE1D-int;	noncoding	multiple_body_sites
HERV_00000449	chr1	86378884	86379196	+	solo_LTR	solo_LTR	ERV_89202_MSTA	chr1:86378856-86379272	MSTA;	noncoding	body_site_specific
HERV_00000450	chr1	86483761	86484249	-	solo_LTR	chimeric solo_LTR	ERV_282524_THE1D	chr1:86484179-86483819	THE1D;	noncoding	multiple_body_sites
HERV_00000451	chr1	86485794	86486310	-	truncated	chimeric truncated	ERV_282525_THE1C	chr1:86486246-86485856	THE1C;	noncoding	multiple_body_sites
HERV_00000452	chr1	86487397	86487700	-	solo_LTR	chimeric solo_LTR	ERV_282526_LTR81C	chr1:86487624-86487468	LTR81C;	noncoding	multiple_body_sites
HERV_00000453	chr1	87315748	87320578	-	chimeric	chimeric	ERV_283034_MLT1J;ERV_283035_MLT1J;ERV_283038_MLT1E1A	chr1:87315999-87315808;chr1:87316343-87315974;chr1:87320632-87320065	MLT1E1A;MLT1J;	noncoding	body_site_specific
HERV_00000454	chr1	87526446	87528920	-	solo_LTR	chimeric solo_LTR	ERV_283174_LTR12D	chr1:87529496-87528467	LTR12D;	noncoding	body_site_specific
HERV_00000455	chr1	88921045	88921340	-	solo_LTR	chimeric solo_LTR	ERV_283959_MLT1J	chr1:88921270-88921007	MLT1J;	noncoding	body_site_specific
HERV_00000456	chr1	88921548	88922097	-	solo_LTR	chimeric solo_LTR	ERV_283960_MLT2D	chr1:88922040-88921622	MLT2D;	noncoding	multiple_body_sites
HERV_00000457	chr1	88922757	88923241	+	solo_LTR	chimeric solo_LTR	ERV_91392_MLT1K	chr1:88922831-88923199	MLT1K;	noncoding	multiple_body_sites
HERV_00000458	chr1	88924048	88926314	+	chimeric	chimeric	ERV_91393_LTR16A2;ERV_91394_LTR17,HERV17-int	chr1:88924043-88924455;chr1:88924529-88931895	HERV17-int;LTR16A2;LTR17;	noncoding	multiple_body_sites
HERV_00000459	chr1	88943351	88952799	+	chimeric	chimeric	ERV_91410_MLT1A0;ERV_91414_MLT1D;ERV_91415_MSTA	chr1:88949896-88950203;chr1:88951778-88952183;chr1:88952320-88952731	MLT1A0;MLT1D;MSTA;	noncoding	multiple_body_sites
HERV_00000460	chr1	89055356	89055623	+	solo_LTR	chimeric solo_LTR	ERV_91516_MLT1K	chr1:89055430-89055551	MLT1K;	noncoding	body_site_specific
HERV_00000461	chr1	89105179	89105686	+	solo_LTR	chimeric solo_LTR	ERV_91550_LTR78	chr1:89105258-89105612	LTR78;	noncoding	multiple_body_sites
HERV_00000462	chr1	89147707	89149313	+	truncated	chimeric truncated	ERV_91573_MLT1E3	chr1:89148353-89148783	MLT1E3;	noncoding	body_site_specific
HERV_00000463	chr1	89257019	89257522	-	solo_LTR	chimeric solo_LTR	ERV_284144_THE1B	chr1:89257453-89257093	THE1B;	noncoding	multiple_body_sites
HERV_00000464	chr1	89257699	89258014	-	solo_LTR	chimeric solo_LTR	ERV_284145_MLT1D	chr1:89257944-89257769	MLT1D;	noncoding	body_site_specific
HERV_00000465	chr1	89369932	89370258	-	solo_LTR	chimeric solo_LTR	ERV_284199_LTR16A	chr1:89370184-89370006	LTR16A;	noncoding	body_site_specific
HERV_00000466	chr1	89373816	89374305	+	solo_LTR	chimeric solo_LTR	ERV_91729_THE1C	chr1:89373868-89374233	THE1C;	noncoding	body_site_specific
HERV_00000467	chr1	89386743	89387467	+	truncated	chimeric truncated	ERV_91736_HERV16-int	chr1:89386836-89387381	HERV16-int;	noncoding	multiple_body_sites
HERV_00000468	chr1	89388423	89390701	-	truncated	chimeric truncated	ERV_284207_MER77	chr1:89390632-89388496	MER77;	noncoding	multiple_body_sites
HERV_00000469	chr1	89409517	89410164	+	solo_LTR	chimeric solo_LTR	ERV_91748_LTR76	chr1:89409479-89410096	LTR76;	noncoding	body_site_specific
HERV_00000470	chr1	89425127	89425825	+	solo_LTR	chimeric solo_LTR	ERV_91756_LTR18B	chr1:89425199-89425766	LTR18B;	noncoding	multiple_body_sites
HERV_00000471	chr1	89608960	89609792	-	truncated	chimeric truncated	ERV_284308_MER52D	chr1:89610894-89609005	MER52D;	noncoding	body_site_specific
HERV_00000472	chr1	89623816	89624269	-	solo_LTR	chimeric solo_LTR	ERV_284316_LTR40a	chr1:89624364-89623874	LTR40a;	noncoding	body_site_specific
HERV_00000473	chr1	90035539	90036310	-	truncated	chimeric truncated	ERV_284601_MLT1J	chr1:90036316-90035612	MLT1J;	noncoding	body_site_specific
HERV_00000474	chr1	90513403	90513926	+	solo_LTR	chimeric solo_LTR	ERV_92657_MSTA	chr1:90513465-90513883	MSTA;	noncoding	body_site_specific
HERV_00000475	chr1	90789741	90790451	+	truncated	chimeric truncated	ERV_92899_MLT1D	chr1:90789815-90792493	MLT1D;	noncoding	body_site_specific
HERV_00000476	chr1	90790373	90791548	-	solo_LTR	chimeric solo_LTR	ERV_285041_THE1D	chr1:90790826-90790459	THE1D;	noncoding	body_site_specific
HERV_00000477	chr1	91385970	91386685	+	solo_LTR	chimeric solo_LTR	ERV_93418_MLT1F	chr1:91386042-91386618	MLT1F;	noncoding	body_site_specific
HERV_00000478	chr1	91387202	91387592	+	truncated	truncated	ERV_93419_MER21C	chr1:91387156-91388430	MER21C;	noncoding	body_site_specific
HERV_00000479	chr1	91498910	91499651	-	solo_LTR	chimeric solo_LTR	ERV_285450_MER90a	chr1:91499589-91498984	MER90a;	noncoding	body_site_specific
HERV_00000480	chr1	91887893	91888256	+	solo_LTR	chimeric solo_LTR	ERV_93906_THE1B	chr1:91887964-91888328	THE1B;	noncoding	body_site_specific
HERV_00000481	chr1	92023292	92023529	-	solo_LTR	chimeric solo_LTR	ERV_285820_MLT1J2	chr1:92023453-92023366	MLT1J2;	noncoding	multiple_body_sites
HERV_00000482	chr1	92023841	92024377	+	solo_LTR	chimeric solo_LTR	ERV_94080_MSTA	chr1:92023909-92024309	MSTA;	noncoding	multiple_body_sites
HERV_00000483	chr1	92271580	92272439	+	solo_LTR	chimeric solo_LTR	ERV_94304_MLT1E1A	chr1:92271687-92272381	MLT1E1A;	noncoding	multiple_body_sites
HERV_00000484	chr1	93242160	93244212	-	full_length	3' readthrough	ERV_286795_THE1B-int,THE1B	chr1:93244357-93242177	THE1B;THE1B-int;	noncoding	body_site_specific
HERV_00000485	chr1	93328846	93329305	+	truncated	chimeric truncated	ERV_95411_MLT1O	chr1:93328807-93329252	MLT1O;	noncoding	body_site_specific
HERV_00000486	chr1	93382816	93383760	-	truncated	chimeric truncated	ERV_286901_LTR24C	chr1:93383693-93382890	LTR24C;	noncoding	multiple_body_sites
HERV_00000487	chr1	93385044	93385652	-	truncated	chimeric truncated	ERV_286902_MLT1J1,MLT1J1-int	chr1:93385630-93385118	MLT1J1;MLT1J1-int;	noncoding	multiple_body_sites
HERV_00000488	chr1	93850199	93851309	-	solo_LTR	chimeric solo_LTR	ERV_287234_LTR13	chr1:93851234-93850273	LTR13;	noncoding	multiple_body_sites
HERV_00000489	chr1	94161558	94165708	-	full_length	3' readthrough	ERV_287406_MLT2A1,HERVL-int	chr1:94167221-94161627	HERVL-int;MLT2A1;	coding	multiple_body_sites
HERV_00000490	chr1	94166406	94167291	-	full_length	transcribed from upstream	ERV_287406_MLT2A1,HERVL-int	chr1:94167221-94161627	HERVL-int;MLT2A1;	noncoding	multiple_body_sites
HERV_00000491	chr1	94199335	94199928	+	solo_LTR	chimeric solo_LTR	ERV_96153_MER74B	chr1:94199398-94199875	MER74B;	noncoding	multiple_body_sites
HERV_00000492	chr1	94618490	94619694	-	solo_LTR	chimeric solo_LTR	ERV_287682_MER11C	chr1:94619633-94618562	MER11C;	noncoding	body_site_specific
HERV_00000493	chr1	94625849	94626972	+	truncated	chimeric truncated	ERV_96501_LTR78B	chr1:94625952-94626916	LTR78B;	noncoding	multiple_body_sites
HERV_00000494	chr1	94627272	94627684	-	solo_LTR	chimeric solo_LTR	ERV_287686_MLT1D	chr1:94627637-94627145	MLT1D;	noncoding	body_site_specific
HERV_00000495	chr1	94663766	94665564	-	full_length	unit-length	ERV_287708_MER4-int,MER4C	chr1:94669497-94661344	MER4C;MER4-int;	noncoding	multiple_body_sites
HERV_00000496	chr1	94665701	94667656	-	chimeric	chimeric	ERV_287708_MER4-int,MER4C;ERV_287709_MER4B-int;ERV_287710_MER34C_;ERV_287711_MER4-int	chr1:94669497-94661344;chr1:94666979-94666404;chr1:94667099-94667046;chr1:94669028-94667118	MER34C_;MER4B-int;MER4C;MER4-int;	noncoding	body_site_specific
HERV_00000497	chr1	94743203	94743740	+	solo_LTR	chimeric solo_LTR	ERV_96617_MLT1A0	chr1:94743269-94743674	MLT1A0;	noncoding	multiple_body_sites
HERV_00000498	chr1	94894149	94894837	+	solo_LTR	chimeric solo_LTR	ERV_96752_LTR48B	chr1:94894223-94894762	LTR48B;	noncoding	multiple_body_sites
HERV_00000499	chr1	94929354	94930188	-	solo_LTR	chimeric solo_LTR	ERV_287875_MER50	chr1:94930120-94929428	MER50;	noncoding	multiple_body_sites
HERV_00000500	chr1	95028974	95029591	-	solo_LTR	chimeric solo_LTR	ERV_287968_MLT1F	chr1:95029523-95028989	MLT1F;	noncoding	body_site_specific
HERV_00000501	chr1	95241120	95242215	-	chimeric	chimeric	ERV_288127_LTR40a;ERV_288128_LTR22B1	chr1:95242181-95241175;chr1:95242152-95241646	LTR22B1;LTR40a;	noncoding	multiple_body_sites
HERV_00000502	chr1	95244686	95253136	-	truncated	chimeric truncated	ERV_288131_ERVL-E-int	chr1:95254066-95250622	ERVL-E-int;	noncoding	multiple_body_sites
HERV_00000503	chr1	95261163	95261579	+	solo_LTR	chimeric solo_LTR	ERV_97108_LTR42	chr1:95261218-95261730	LTR42;	noncoding	body_site_specific
HERV_00000504	chr1	99677280	99677860	-	solo_LTR	chimeric solo_LTR	ERV_290592_MLT1J	chr1:99677790-99677354	MLT1J;	noncoding	multiple_body_sites
HERV_00000505	chr1	99698593	99699077	-	solo_LTR	chimeric solo_LTR	ERV_290607_THE1D	chr1:99699019-99698654	THE1D;	noncoding	body_site_specific
HERV_00000506	chr1	99704351	99705340	+	solo_LTR	chimeric solo_LTR	ERV_100786_LTR1A2	chr1:99704422-99705272	LTR1A2;	noncoding	multiple_body_sites
HERV_00000507	chr1	99920074	99920563	-	truncated	chimeric truncated	ERV_290779_MLT1C	chr1:99920498-99920142	MLT1C;	noncoding	multiple_body_sites
HERV_00000508	chr1	99924315	99938001	-	solo_LTR	chimeric solo_LTR	ERV_290795_MER34A	chr1:99937929-99937387	MER34A;	noncoding	body_site_specific
HERV_00000509	chr1	100036664	100037317	-	solo_LTR	chimeric solo_LTR	ERV_290889_MLT1F1	chr1:100037248-100036738	MLT1F1;	noncoding	multiple_body_sites
HERV_00000510	chr1	100137070	100137813	-	truncated	chimeric truncated	ERV_290951_LTR40a	chr1:100137748-100137144	LTR40a;	noncoding	multiple_body_sites
HERV_00000511	chr1	100174752	100175598	+	truncated	chimeric truncated	ERV_101300_MSTA	chr1:100174818-100175526	MSTA;	noncoding	multiple_body_sites
HERV_00000512	chr1	100731597	100732201	-	solo_LTR	chimeric solo_LTR	ERV_291334_MLT1H	chr1:100732136-100731661	MLT1H;	noncoding	body_site_specific
HERV_00000513	chr1	100733833	100734303	-	solo_LTR	chimeric solo_LTR	ERV_291335_THE1D	chr1:100734239-100733890	THE1D;	noncoding	body_site_specific
HERV_00000514	chr1	101040720	101041987	-	full_length	transcribed from upstream	ERV_291522_MSTA,MSTA-int	chr1:101041931-101039551	MSTA;MSTA-int;	noncoding	body_site_specific
HERV_00000515	chr1	101076604	101076929	-	solo_LTR	chimeric solo_LTR	ERV_291556_MLT1K	chr1:101076866-101076526	MLT1K;	noncoding	body_site_specific
HERV_00000516	chr1	101164164	101167128	+	chimeric	chimeric	ERV_102158_MER50;ERV_102159_MLT1J2	chr1:101166485-101166546;chr1:101166624-101167076	MER50;MLT1J2;	noncoding	multiple_body_sites
HERV_00000517	chr1	101800833	101801101	-	solo_LTR	chimeric solo_LTR	ERV_292047_MLT1A0	chr1:101801033-101800907	MLT1A0;	noncoding	multiple_body_sites
HERV_00000518	chr1	101965732	101966232	+	truncated	chimeric truncated	ERV_102806_LTR33	chr1:101965792-101966557	LTR33;	noncoding	body_site_specific
HERV_00000519	chr1	102658992	102659753	-	solo_LTR	solo_LTR	ERV_292423_LTR12C	chr1:102660577-102658988	LTR12C;	noncoding	body_site_specific
HERV_00000520	chr1	102857227	102857640	-	solo_LTR	chimeric solo_LTR	ERV_292511_MLT1B	chr1:102857692-102857280	MLT1B;	noncoding	body_site_specific
HERV_00000521	chr1	103547686	103549200	-	chimeric	chimeric	ERV_292791_THE1B;ERV_292792_THE1B-int,THE1B	chr1:103547876-103547760;chr1:103549135-103547859	THE1B;THE1B-int;	noncoding	multiple_body_sites
HERV_00000522	chr1	106448162	106459180	+	solo_LTR	chimeric solo_LTR	ERV_106258_LTR101_Mam	chr1:106450694-106450900	LTR101_Mam;	noncoding	body_site_specific
HERV_00000523	chr1	106877893	106878322	+	solo_LTR	chimeric solo_LTR	ERV_106624_LTR21B	chr1:106877962-106878366	LTR21B;	noncoding	body_site_specific
HERV_00000524	chr1	107061743	107062496	-	solo_LTR	chimeric solo_LTR	ERV_294345_MER39B	chr1:107062425-107061796	MER39B;	noncoding	body_site_specific
HERV_00000525	chr1	107476836	107477586	-	solo_LTR	chimeric solo_LTR	ERV_294600_LTR50	chr1:107477532-107476903	LTR50;	noncoding	body_site_specific
HERV_00000526	chr1	107577346	107577962	+	solo_LTR	chimeric solo_LTR	ERV_107235_MLT1J	chr1:107577417-107577894	MLT1J;	noncoding	multiple_body_sites
HERV_00000527	chr1	108664269	108665820	+	chimeric	chimeric	ERV_108119_MLT1G1-int,MLT1G1;ERV_108120_LTR16A2;ERV_108121_MLT1B	chr1:108664332-108664822;chr1:108664831-108664949;chr1:108664933-108665044	LTR16A2;MLT1B;MLT1G1;MLT1G1-int;	noncoding	body_site_specific
HERV_00000528	chr1	108666366	108666581	-	solo_LTR	chimeric solo_LTR	ERV_295225_MLT1O	chr1:108666525-108666437	MLT1O;	noncoding	body_site_specific
HERV_00000529	chr1	108666586	108666848	+	truncated	chimeric truncated	ERV_108124_MSTB1	chr1:108666594-108666893	MSTB1;	noncoding	body_site_specific
HERV_00000530	chr1	108667231	108668421	+	solo_LTR	chimeric solo_LTR	ERV_108127_LTR12C	chr1:108667294-108668722	LTR12C;	noncoding	body_site_specific
HERV_00000531	chr1	109129891	109131477	-	chimeric	chimeric	ERV_295589_MLT1C;ERV_295592_MLT1F	chr1:109130259-109129831;chr1:109131419-109130971	MLT1C;MLT1F;	noncoding	body_site_specific
HERV_00000532	chr1	109283992	109284444	+	solo_LTR	chimeric solo_LTR	ERV_108868_MER41B	chr1:109284063-109284687	MER41B;	noncoding	body_site_specific
HERV_00000533	chr1	109675798	109676295	-	solo_LTR	chimeric solo_LTR	ERV_295955_THE1B	chr1:109676220-109675868	THE1B;	noncoding	body_site_specific
HERV_00000534	chr1	109679668	109680349	+	solo_LTR	chimeric solo_LTR	ERV_109242_MLT2B2	chr1:109679742-109680273	MLT2B2;	noncoding	multiple_body_sites
HERV_00000535	chr1	109681767	109685136	+	solo_LTR	chimeric solo_LTR	ERV_109247_MER11A	chr1:109684170-109685191	MER11A;	noncoding	multiple_body_sites
HERV_00000536	chr1	109721071	109721401	-	solo_LTR	chimeric solo_LTR	ERV_295975_MLT1J2	chr1:109721337-109721037	MLT1J2;	noncoding	body_site_specific
HERV_00000537	chr1	109721493	109722746	-	chimeric	chimeric	ERV_295976_MLT1N2;ERV_295977_MLT1J,MLT1J-int	chr1:109721927-109721565;chr1:109722676-109721933	MLT1J;MLT1J-int;MLT1N2;	noncoding	multiple_body_sites
HERV_00000538	chr1	109731687	109732170	-	solo_LTR	chimeric solo_LTR	ERV_295989_LTR2	chr1:109732101-109731644	LTR2;	noncoding	multiple_body_sites
HERV_00000539	chr1	109780759	109781560	-	full_length	transcribed from upstream	ERV_296016_MLT1A0,MLT1A0-int	chr1:109781498-109778969	MLT1A0;MLT1A0-int;	noncoding	body_site_specific
HERV_00000540	chr1	110045504	110046049	-	solo_LTR	chimeric solo_LTR	ERV_296195_LTR79	chr1:110045981-110045523	LTR79;	noncoding	multiple_body_sites
HERV_00000541	chr1	110393595	110394114	+	solo_LTR	chimeric solo_LTR	ERV_109853_MER68	chr1:110393649-110394175	MER68;	noncoding	body_site_specific
HERV_00000542	chr1	110476364	110476941	-	solo_LTR	chimeric solo_LTR	ERV_296526_MER50	chr1:110476873-110476374	MER50;	noncoding	body_site_specific
HERV_00000543	chr1	110477331	110478189	-	truncated	chimeric truncated	ERV_296527_MamGypLTR1c	chr1:110478126-110477405	MamGypLTR1c;	noncoding	body_site_specific
HERV_00000544	chr1	110899934	110900920	-	truncated	chimeric truncated	ERV_296777_MLT1F2	chr1:110900851-110899997	MLT1F2;	noncoding	multiple_body_sites
HERV_00000545	chr1	111121221	111121561	+	solo_LTR	chimeric solo_LTR	ERV_110486_MLT1C	chr1:111121296-111121495	MLT1C;	noncoding	multiple_body_sites
HERV_00000546	chr1	111123291	111124243	+	chimeric	chimeric	ERV_110489_MER31B;ERV_110490_MSTB1	chr1:111123364-111124171;chr1:111123609-111124030	MER31B;MSTB1;	noncoding	multiple_body_sites
HERV_00000547	chr1	111131495	111137592	+	solo_LTR	chimeric solo_LTR	ERV_110502_MER21C	chr1:111131931-111132670	MER21C;	noncoding	multiple_body_sites
HERV_00000548	chr1	111433725	111436071	+	truncated	chimeric truncated	ERV_110695_LTR33,ERVL-E-int	chr1:111433796-111435996	ERVL-E-int;LTR33;	noncoding	multiple_body_sites
HERV_00000549	chr1	111460917	111474025	+	solo_LTR	chimeric solo_LTR	ERV_110732_MLT1E1A	chr1:111467929-111468507	MLT1E1A;	noncoding	multiple_body_sites
HERV_00000550	chr1	111462899	111463545	-	truncated	chimeric truncated	ERV_297085_MLT2F	chr1:111463474-111462969	MLT2F;	noncoding	multiple_body_sites
HERV_00000551	chr1	111466938	111467444	-	solo_LTR	chimeric solo_LTR	ERV_297090_MLT1A1	chr1:111467381-111466983	MLT1A1;	noncoding	multiple_body_sites
HERV_00000552	chr1	111469431	111469849	-	solo_LTR	chimeric solo_LTR	ERV_297091_MLT1I	chr1:111469782-111469493	MLT1I;	noncoding	body_site_specific
HERV_00000553	chr1	111480701	111481126	-	solo_LTR	chimeric solo_LTR	ERV_297094_LTR79	chr1:111481055-111480642	LTR79;	noncoding	multiple_body_sites
HERV_00000554	chr1	111994188	111994664	+	solo_LTR	chimeric solo_LTR	ERV_111192_MSTB	chr1:111994252-111994601	MSTB;	noncoding	body_site_specific
HERV_00000555	chr1	112495846	112498980	-	truncated	chimeric truncated	ERV_297769_MLT1A1-int,MLT1A1	chr1:112498926-112495743	MLT1A1;MLT1A1-int;	noncoding	multiple_body_sites
HERV_00000556	chr1	112606681	112607055	-	truncated	chimeric truncated	ERV_297844_MLT1B,MLT1B-int	chr1:112606988-112605878	MLT1B;MLT1B-int;	noncoding	multiple_body_sites
HERV_00000557	chr1	112665414	112665928	-	solo_LTR	chimeric solo_LTR	ERV_297901_MLT1A0	chr1:112665859-112665481	MLT1A0;	noncoding	multiple_body_sites
HERV_00000558	chr1	112853018	112853660	+	solo_LTR	chimeric solo_LTR	ERV_112084_MER41A	chr1:112853057-112853594	MER41A;	noncoding	body_site_specific
HERV_00000559	chr1	113044961	113045305	+	solo_LTR	chimeric solo_LTR	ERV_112368_LTR104_Mam	chr1:113045029-113045233	LTR104_Mam;	noncoding	multiple_body_sites
HERV_00000560	chr1	113046439	113046751	-	solo_LTR	chimeric solo_LTR	ERV_298238_MamGypLTR3	chr1:113046676-113046509	MamGypLTR3;	noncoding	multiple_body_sites
HERV_00000561	chr1	113195860	113206129	+	solo_LTR	chimeric solo_LTR	ERV_112524_LTR23	chr1:113201773-113202077	LTR23;	noncoding	body_site_specific
HERV_00000562	chr1	113196850	113198662	-	solo_LTR	chimeric solo_LTR	ERV_298387_MLT1J	chr1:113197289-113196828	MLT1J;	noncoding	body_site_specific
HERV_00000563	chr1	113713376	113724826	-	full_length	chimeric with transcripts from host genes	ERV_298689_THE1A-int,THE1A	chr1:113720147-113717566	THE1A;THE1A-int;	noncoding	multiple_body_sites
HERV_00000564	chr1	113741791	113742895	+	truncated	chimeric truncated	ERV_112983_LTR84a	chr1:113741858-113744478	LTR84a;	noncoding	body_site_specific
HERV_00000565	chr1	113743364	113744540	+	truncated	chimeric truncated	ERV_112983_LTR84a	chr1:113741858-113744478	LTR84a;	noncoding	body_site_specific
HERV_00000566	chr1	113821584	113822301	+	truncated	chimeric truncated	ERV_113085_MLT1K	chr1:113821642-113822233	MLT1K;	noncoding	body_site_specific
HERV_00000567	chr1	114561236	114561540	+	truncated	chimeric truncated	ERV_113821_MLT1K	chr1:114560768-114561474	MLT1K;	noncoding	body_site_specific
HERV_00000568	chr1	114561835	114564226	-	truncated	chimeric truncated	ERV_299281_MLT1D	chr1:114564158-114561896	MLT1D;	noncoding	body_site_specific
HERV_00000569	chr1	114616789	114617232	-	truncated	chimeric truncated	ERV_299326_THE1A	chr1:114617185-114616531	THE1A;	noncoding	body_site_specific
HERV_00000570	chr1	114840558	114841033	-	solo_LTR	chimeric solo_LTR	ERV_299495_MLT1A	chr1:114840974-114840605	MLT1A;	noncoding	body_site_specific
HERV_00000571	chr1	114899296	114902499	-	full_length	unit-length	ERV_299545_MER61A,MER61-int	chr1:114902666-114896810	MER61A;MER61-int;	noncoding	body_site_specific
HERV_00000572	chr1	115698820	115699405	+	solo_LTR	chimeric solo_LTR	ERV_114770_MSTB1	chr1:115698896-115699329	MSTB1;	noncoding	multiple_body_sites
HERV_00000573	chr1	115716586	115717709	+	chimeric	chimeric	ERV_114795_LTR26;ERV_114796_MSTA	chr1:115716657-115717634;chr1:115716875-115717268	LTR26;MSTA;	noncoding	multiple_body_sites
HERV_00000574	chr1	115720072	115720565	-	solo_LTR	chimeric solo_LTR	ERV_300054_MLT1A0	chr1:115720492-115720142	MLT1A0;	noncoding	multiple_body_sites
HERV_00000575	chr1	115759112	115759689	+	solo_LTR	chimeric solo_LTR	ERV_114828_MSTA1	chr1:115759177-115759625	MSTA1;	noncoding	body_site_specific
HERV_00000576	chr1	115925910	115931390	+	solo_LTR	chimeric solo_LTR	ERV_114984_MSTA	chr1:115930831-115931255	MSTA;	noncoding	body_site_specific
HERV_00000577	chr1	116070543	116071024	+	truncated	chimeric truncated	ERV_115098_LTR67B	chr1:116070407-116070958	LTR67B;	noncoding	body_site_specific
HERV_00000578	chr1	116487146	116487589	-	truncated	chimeric truncated	ERV_300544_MLT1J	chr1:116487522-116487095	MLT1J;	noncoding	multiple_body_sites
HERV_00000579	chr1	116761394	116761802	-	solo_LTR	chimeric solo_LTR	ERV_300715_MLT1F2	chr1:116761733-116761460	MLT1F2;	noncoding	multiple_body_sites
HERV_00000580	chr1	117157640	117159338	-	full_length	unit-length	ERV_300978_THE1A-int,THE1A	chr1:117159559-117157306	THE1A;THE1A-int;	noncoding	body_site_specific
HERV_00000581	chr1	117815444	117821303	-	full_length	unit-length	ERV_301402_HERVL18-int,LTR18C	chr1:117822010-117815334	HERVL18-int;LTR18C;	coding	body_site_specific
HERV_00000582	chr1	117831031	117832532	+	full_length	3' readthrough	ERV_116684_MSTA,MSTA-int	chr1:117829638-117832462	MSTA;MSTA-int;	noncoding	body_site_specific
HERV_00000583	chr1	117837490	117838531	+	truncated	chimeric truncated	ERV_116697_LTR33A_	chr1:117837564-117838464	LTR33A_;	noncoding	multiple_body_sites
HERV_00000584	chr1	117838103	117838530	-	solo_LTR	chimeric solo_LTR	ERV_301418_THE1C	chr1:117838410-117838033	THE1C;	noncoding	multiple_body_sites
HERV_00000585	chr1	117860778	117861324	+	solo_LTR	chimeric solo_LTR	ERV_116723_MLT1J1	chr1:117860850-117861271	MLT1J1;	noncoding	multiple_body_sites
HERV_00000586	chr1	117874353	117875310	+	full_length	unit-length	ERV_116738_MSTB1,MSTB1-int	chr1:117874150-117876488	MSTB1;MSTB1-int;	noncoding	body_site_specific
HERV_00000587	chr1	118868361	118868879	+	truncated	chimeric truncated	ERV_117576_MLT1J2	chr1:118868417-118868900	MLT1J2;	noncoding	body_site_specific
HERV_00000588	chr1	119248352	119255529	+	solo_LTR	chimeric solo_LTR	ERV_117922_MLT2A2	chr1:119254917-119255460	MLT2A2;	noncoding	multiple_body_sites
HERV_00000589	chr1	119318719	119319060	+	solo_LTR	chimeric solo_LTR	ERV_117998_MLT1I	chr1:119318787-119319138	MLT1I;	noncoding	body_site_specific
HERV_00000590	chr1	119333524	119335313	+	truncated	chimeric truncated	ERV_118011_LTR12C	chr1:119333582-119335304	LTR12C;	noncoding	body_site_specific
HERV_00000591	chr1	119342724	119379462	-	chimeric	chimeric	ERV_302235_MER4-int,MER4A1;ERV_302237_MER4-int;ERV_302243_MLT1L;ERV_302244_LTR10C;ERV_302249_THE1A-int,THE1A;ERV_302259_MER68	chr1:119349337-119342762;chr1:119348405-119346822;chr1:119357355-119356344;chr1:119357123-119356529;chr1:119364511-119363184;chr1:119379469-119378946	LTR10C;MER4A1;MER4-int;MER68;MLT1L;THE1A;THE1A-int;	noncoding	multiple_body_sites
HERV_00000592	chr1	119392806	119393336	-	solo_LTR	chimeric solo_LTR	ERV_302271_LTR85a	chr1:119393261-119392899	LTR85a;	noncoding	body_site_specific
HERV_00000593	chr1	119430719	119431964	-	full_length	transcribed from upstream	ERV_302281_PRIMA4-int,PRIMA4_LTR	chr1:119431910-119423264	PRIMA4-int;PRIMA4_LTR;	noncoding	body_site_specific
HERV_00000594	chr1	119456109	119456550	-	solo_LTR	chimeric solo_LTR	ERV_302291_MLT1A1	chr1:119456482-119456125	MLT1A1;	noncoding	body_site_specific
HERV_00000595	chr1	119471641	119472889	-	truncated	chimeric truncated	ERV_302300_HUERS-P2-int,LTR1A2	chr1:119472820-119471699	HUERS-P2-int;LTR1A2;	noncoding	body_site_specific
HERV_00000596	chr1	119485029	119490048	-	full_length	transcribed from upstream	ERV_302305_LTR19-int,LTR19A	chr1:119489583-119483723	LTR19A;LTR19-int;	noncoding	body_site_specific
HERV_00000597	chr1	119807356	119807707	+	solo_LTR	chimeric solo_LTR	ERV_118362_MamGypLTR2c	chr1:119807426-119807644	MamGypLTR2c;	noncoding	body_site_specific
HERV_00000598	chr1	119850942	119851505	-	solo_LTR	chimeric solo_LTR	ERV_302517_MSTB1	chr1:119851438-119851007	MSTB1;	noncoding	body_site_specific
HERV_00000599	chr1	119902020	119903769	+	truncated	chimeric truncated	ERV_118438_MLT1A0,MLT1A0-int	chr1:119902051-119904131	MLT1A0;MLT1A0-int;	noncoding	body_site_specific
HERV_00000600	chr1	119909774	119910726	+	truncated	chimeric truncated	ERV_118441_LTR33	chr1:119909848-119910663	LTR33;	noncoding	multiple_body_sites
HERV_00000601	chr1	119933760	119934417	+	chimeric	chimeric	ERV_118464_MLT1J2;ERV_118465_MSTB1	chr1:119933825-119934107;chr1:119934108-119934377	MLT1J2;MSTB1;	noncoding	multiple_body_sites
HERV_00000602	chr1	120342412	120350498	+	truncated	chimeric truncated	ERV_118835_PRIMA4-int	chr1:120348435-120350434	PRIMA4-int;	noncoding	multiple_body_sites
HERV_00000603	chr1	120344153	120344734	-	truncated	truncated	ERV_302824_MER31-int,MER31A	chr1:120347017-120344149	MER31A;MER31-int;	noncoding	body_site_specific
HERV_00000604	chr1	120424677	120427779	+	solo_LTR	chimeric solo_LTR	ERV_118931_LTR5_Hs	chr1:120424751-120425723	LTR5_Hs;	noncoding	multiple_body_sites
HERV_00000605	chr1	120425886	120427065	-	truncated	chimeric truncated	ERV_302873_MLT1E3-int,MLT1E3	chr1:120427000-120425961	MLT1E3;MLT1E3-int;	noncoding	multiple_body_sites
HERV_00000606	chr1	120477644	120478132	-	solo_LTR	chimeric solo_LTR	ERV_302891_LOR1b	chr1:120478070-120477710	LOR1b;	noncoding	multiple_body_sites
HERV_00000607	chr1	120950529	120951483	+	chimeric	chimeric	ERV_119429_MER51D;ERV_119430_MER72	chr1:120950600-120951069;chr1:120951072-120951422	MER51D;MER72;	noncoding	multiple_body_sites
HERV_00000608	chr1	120955377	120955876	+	solo_LTR	chimeric solo_LTR	ERV_119432_LTR49	chr1:120955451-120955892	LTR49;	noncoding	multiple_body_sites
HERV_00000609	chr1	120989437	120995429	-	truncated	chimeric truncated	ERV_303185_MER66-int,MER66C	chr1:120995368-120988710	MER66C;MER66-int;	noncoding	multiple_body_sites
HERV_00000610	chr1	120999460	121000483	+	truncated	chimeric truncated	ERV_119464_MER49	chr1:120999527-121000425	MER49;	noncoding	multiple_body_sites
HERV_00000611	chr1	121013273	121013905	+	solo_LTR	chimeric solo_LTR	ERV_119476_MER49	chr1:121013335-121013949	MER49;	noncoding	body_site_specific
HERV_00000612	chr1	121099869	121100594	+	solo_LTR	chimeric solo_LTR	ERV_119544_LTR61	chr1:121099943-121100519	LTR61;	noncoding	multiple_body_sites
HERV_00000613	chr1	121104346	121105276	-	solo_LTR	chimeric solo_LTR	ERV_303260_MER21B	chr1:121105221-121104420	MER21B;	noncoding	multiple_body_sites
HERV_00000614	chr1	121107019	121107780	-	solo_LTR	chimeric solo_LTR	ERV_303263_MLT2B3	chr1:121107705-121107085	MLT2B3;	noncoding	multiple_body_sites
HERV_00000615	chr1	121414877	121415482	+	solo_LTR	chimeric solo_LTR	ERV_119822_LTR16C	chr1:121414945-121415411	LTR16C;	noncoding	body_site_specific
HERV_00000616	chr1	121468494	121468813	-	solo_LTR	chimeric solo_LTR	ERV_303488_MLT1N2	chr1:121468776-121468558	MLT1N2;	noncoding	body_site_specific
HERV_00000617	chr1	121492331	121492897	-	truncated	chimeric truncated	ERV_303499_MLT1E	chr1:121492848-121492386	MLT1E;	noncoding	body_site_specific
HERV_00000618	chr1	121493868	121494258	+	solo_LTR	chimeric solo_LTR	ERV_119890_MER95	chr1:121493776-121494187	MER95;	noncoding	body_site_specific
HERV_00000619	chr1	143730587	143731081	+	solo_LTR	chimeric solo_LTR	ERV_120561_MER41E	chr1:143730656-143731207	MER41E;	noncoding	body_site_specific
HERV_00000620	chr1	143771768	143778548	-	truncated	chimeric truncated	ERV_303984_MER66-int,MER66C	chr1:143778492-143771835	MER66C;MER66-int;	coding	multiple_body_sites
HERV_00000621	chr1	143832042	143832708	+	solo_LTR	chimeric solo_LTR	ERV_120639_MER89	chr1:143832116-143832659	MER89;	noncoding	body_site_specific
HERV_00000622	chr1	143891934	143892696	-	solo_LTR	chimeric solo_LTR	ERV_304063_MER21B	chr1:143892666-143891863	MER21B;	noncoding	body_site_specific
HERV_00000623	chr1	144444114	144444920	+	solo_LTR	chimeric solo_LTR	ERV_121208_PABL_A	chr1:144444187-144444849	PABL_A;	noncoding	multiple_body_sites
HERV_00000624	chr1	144446859	144447670	-	truncated	chimeric truncated	ERV_304455_LTR33,ERVL-E-int	chr1:144447602-144446930	ERVL-E-int;LTR33;	noncoding	body_site_specific
HERV_00000625	chr1	144448843	144451940	-	solo_LTR	chimeric solo_LTR	ERV_304456_LTR5_Hs	chr1:144451866-144450894	LTR5_Hs;	noncoding	multiple_body_sites
HERV_00000626	chr1	144449557	144450724	+	truncated	chimeric truncated	ERV_121217_MLT1E3,MLT1E3-int	chr1:144449622-144450656	MLT1E3;MLT1E3-int;	noncoding	multiple_body_sites
HERV_00000627	chr1	144561828	144562519	+	solo_LTR	chimeric solo_LTR	ERV_121322_MER41E	chr1:144561902-144562450	MER41E;	noncoding	body_site_specific
HERV_00000628	chr1	144563629	144564227	-	chimeric	chimeric	ERV_304559_LTR8A;ERV_304561_MER31B;ERV_304562_MER89	chr1:144563787-144562741;chr1:144564133-144563814;chr1:144564355-144564152	LTR8A;MER31B;MER89;	noncoding	body_site_specific
HERV_00000629	chr1	144564620	144565622	+	chimeric	chimeric	ERV_121325_MER72;ERV_121326_MER51D	chr1:144564515-144566624;chr1:144564674-144565950	MER51D;MER72;	noncoding	body_site_specific
HERV_00000630	chr1	145182781	145185703	+	chimeric	chimeric	ERV_121918_MER66-int,MER66C;ERV_121920_MER66-int	chr1:145182660-145183797;chr1:145183903-145187952	MER66C;MER66-int;	coding	multiple_body_sites
HERV_00000631	chr1	145188420	145189904	+	chimeric	chimeric	ERV_121923_HERVP71A-int,LTR71B;ERV_121926_MLT2A2	chr1:145188319-145189501;chr1:145189502-145190090	HERVP71A-int;LTR71B;MLT2A2;	noncoding	multiple_body_sites
HERV_00000632	chr1	145283245	145284114	+	truncated	chimeric truncated	ERV_122001_LOR1a	chr1:145283316-145284039	LOR1a;	noncoding	multiple_body_sites
HERV_00000633	chr1	145409276	145410067	+	solo_LTR	chimeric solo_LTR	ERV_122118_PABL_A	chr1:145409349-145410006	PABL_A;	noncoding	multiple_body_sites
HERV_00000634	chr1	145412818	145415920	-	solo_LTR	chimeric solo_LTR	ERV_305028_LTR5_Hs	chr1:145415845-145414873	LTR5_Hs;	noncoding	multiple_body_sites
HERV_00000635	chr1	145413536	145414703	+	truncated	chimeric truncated	ERV_122124_MLT1E3,MLT1E3-int	chr1:145413596-145414635	MLT1E3;MLT1E3-int;	noncoding	multiple_body_sites
HERV_00000636	chr1	145454424	145456017	+	truncated	truncated	ERV_122156_LOR1b,LOR1-int	chr1:145445027-145458294	LOR1b;LOR1-int;	noncoding	body_site_specific
HERV_00000637	chr1	145479137	145479550	-	truncated	chimeric truncated	ERV_305077_MLT2B4	chr1:145479625-145479176	MLT2B4;	noncoding	body_site_specific
HERV_00000638	chr1	145562056	145562517	+	solo_LTR	chimeric solo_LTR	ERV_122268_LOR1b	chr1:145562087-145562452	LOR1b;	noncoding	body_site_specific
HERV_00000639	chr1	145887763	145888572	+	solo_LTR	chimeric solo_LTR	ERV_122599_LTR66	chr1:145887837-145888532	LTR66;	noncoding	body_site_specific
HERV_00000640	chr1	146054398	146054831	+	solo_LTR	chimeric solo_LTR	ERV_122765_LOR1b	chr1:146054453-146054818	LOR1b;	noncoding	multiple_body_sites
HERV_00000641	chr1	146160878	146162970	+	truncated	chimeric truncated	ERV_122869_HERVL-int,MLT2A1	chr1:146160946-146162896	HERVL-int;MLT2A1;	coding	body_site_specific
HERV_00000642	chr1	146371467	146373171	-	chimeric	chimeric	ERV_305672_MER72;ERV_305674_MER51D;ERV_305677_LTR49	chr1:146373149-146371064;chr1:146372991-146371723;chr1:146373322-146373165	LTR49;MER51D;MER72;	noncoding	body_site_specific
HERV_00000643	chr1	146373450	146374045	+	chimeric	chimeric	ERV_123085_MER89;ERV_123086_MER31B;ERV_123087_LTR8A	chr1:146373323-146373512;chr1:146373531-146373856;chr1:146373877-146374896	LTR8A;MER31B;MER89;	noncoding	body_site_specific
HERV_00000644	chr1	146375113	146375805	-	solo_LTR	chimeric solo_LTR	ERV_305679_MER41E	chr1:146375738-146375187	MER41E;	noncoding	multiple_body_sites
HERV_00000645	chr1	146381078	146382000	+	solo_LTR	chimeric solo_LTR	ERV_123099_LTR5_Hs	chr1:146381151-146382090	LTR5_Hs;	noncoding	multiple_body_sites
HERV_00000646	chr1	146849464	146850087	+	solo_LTR	chimeric solo_LTR	ERV_123528_LTR87	chr1:146849502-146850083	LTR87;	noncoding	body_site_specific
HERV_00000647	chr1	146934190	146934930	-	solo_LTR	chimeric solo_LTR	ERV_306080_MER51D	chr1:146934876-146934257	MER51D;	noncoding	body_site_specific
HERV_00000648	chr1	146948286	146951420	+	solo_LTR	chimeric solo_LTR	ERV_123611_LTR5_Hs	chr1:146948313-146949300	LTR5_Hs;	noncoding	multiple_body_sites
HERV_00000649	chr1	146949467	146950635	-	truncated	chimeric truncated	ERV_306095_MLT1E2,MLT1E2-int	chr1:146950581-146949542	MLT1E2;MLT1E2-int;	noncoding	multiple_body_sites
HERV_00000650	chr1	147006060	147006485	-	solo_LTR	chimeric solo_LTR	ERV_306116_LOR1b	chr1:147006428-147006063	LOR1b;	noncoding	body_site_specific
HERV_00000651	chr1	147063312	147071764	-	solo_LTR	chimeric solo_LTR	ERV_306138_MLT1B	chr1:147071025-147070622	MLT1B;	noncoding	body_site_specific
HERV_00000652	chr1	147075909	147076252	+	solo_LTR	chimeric solo_LTR	ERV_123706_MLT1A0	chr1:147075826-147076188	MLT1A0;	noncoding	body_site_specific
HERV_00000653	chr1	147098220	147098942	-	solo_LTR	chimeric solo_LTR	ERV_306159_LTR13	chr1:147098867-147098257	LTR13;	noncoding	body_site_specific
HERV_00000654	chr1	147207587	147208111	+	solo_LTR	chimeric solo_LTR	ERV_123795_LTR47A	chr1:147207657-147208044	LTR47A;	noncoding	multiple_body_sites
HERV_00000655	chr1	147232098	147234123	+	chimeric	chimeric	ERV_123814_MLT1J2;ERV_123815_LTR14B	chr1:147232166-147232269;chr1:147232296-147234356	LTR14B;MLT1J2;	noncoding	body_site_specific
HERV_00000656	chr1	147291581	147292084	-	solo_LTR	chimeric solo_LTR	ERV_306281_MLT1B	chr1:147292019-147291644	MLT1B;	noncoding	multiple_body_sites
HERV_00000657	chr1	147292443	147292996	-	solo_LTR	chimeric solo_LTR	ERV_306282_MSTB	chr1:147292926-147292513	MSTB;	noncoding	multiple_body_sites
HERV_00000658	chr1	147478401	147478828	-	solo_LTR	chimeric solo_LTR	ERV_306366_LTR3B_	chr1:147478758-147478256	LTR3B_;	noncoding	body_site_specific
HERV_00000659	chr1	148131025	148131799	+	solo_LTR	chimeric solo_LTR	ERV_124577_PABL_A	chr1:148131078-148131743	PABL_A;	noncoding	body_site_specific
HERV_00000660	chr1	148136477	148137659	+	truncated	chimeric truncated	ERV_124584_MLT1E2,MLT1E2-int	chr1:148136552-148137591	MLT1E2;MLT1E2-int;	noncoding	multiple_body_sites
HERV_00000661	chr1	148399186	148406746	-	chimeric	chimeric	ERV_307007_MLT2A2;ERV_307009_HERVP71A-int,LTR71B	chr1:148399672-148399090;chr1:148400764-148399673	HERVP71A-int;LTR71B;MLT2A2;	noncoding	multiple_body_sites
HERV_00000662	chr1	148407332	148408378	+	truncated	chimeric truncated	ERV_124872_MER90a	chr1:148407403-148408319	MER90a;	noncoding	body_site_specific
HERV_00000663	chr1	148407772	148410747	-	truncated	chimeric truncated	ERV_307027_MER4-int,MER4C	chr1:148410690-148409788	MER4C;MER4-int;	noncoding	multiple_body_sites
HERV_00000664	chr1	148438023	148439082	+	full_length	transcribed from upstream	ERV_124900_THE1B-int,THE1B	chr1:148438059-148440300	THE1B;THE1B-int;	noncoding	body_site_specific
HERV_00000665	chr1	148524742	148525591	+	truncated	chimeric truncated	ERV_124963_LOR1b	chr1:148524802-148525518	LOR1b;	noncoding	body_site_specific
HERV_00000666	chr1	148611796	148613836	+	truncated	chimeric truncated	ERV_125041_HERVL-int,MLT2A1	chr1:148611864-148613835	HERVL-int;MLT2A1;	coding	body_site_specific
HERV_00000667	chr1	149086122	149086927	+	solo_LTR	chimeric solo_LTR	ERV_125427_PABL_A	chr1:149086196-149086859	PABL_A;	noncoding	multiple_body_sites
HERV_00000668	chr1	149090822	149093927	-	solo_LTR	chimeric solo_LTR	ERV_307445_LTR5_Hs	chr1:149093849-149092877	LTR5_Hs;	noncoding	multiple_body_sites
HERV_00000669	chr1	149091535	149092709	+	truncated	chimeric truncated	ERV_125432_MLT1E3,MLT1E3-int	chr1:149091600-149092639	MLT1E3;MLT1E3-int;	noncoding	multiple_body_sites
HERV_00000670	chr1	149163275	149174826	+	chimeric	chimeric	ERV_125504_MER31-int,MER31A;ERV_125506_MER31-int	chr1:149170451-149173800;chr1:149172923-149173746	MER31A;MER31-int;	noncoding	body_site_specific
HERV_00000671	chr1	149164784	149166091	-	truncated	chimeric truncated	ERV_307505_LTR23-int,LTR56	chr1:149166225-149164838	LTR23-int;LTR56;	noncoding	body_site_specific
HERV_00000672	chr1	149167433	149169563	-	truncated	chimeric truncated	ERV_307509_PRIMA4-int	chr1:149169496-149167499	PRIMA4-int;	noncoding	body_site_specific
HERV_00000673	chr1	149197072	149197639	-	solo_LTR	chimeric solo_LTR	ERV_307525_MLT1A0	chr1:149197558-149197154	MLT1A0;	noncoding	multiple_body_sites
HERV_00000674	chr1	149259540	149263910	+	truncated	chimeric truncated	ERV_125602_MLT1H	chr1:149261996-149262689	MLT1H;	noncoding	body_site_specific
HERV_00000675	chr1	149363475	149363963	+	solo_LTR	chimeric solo_LTR	ERV_125702_MSTB2	chr1:149363546-149363962	MSTB2;	noncoding	multiple_body_sites
HERV_00000676	chr1	149600077	149601214	+	full_length	transcribed from upstream	ERV_125934_MER31-int,MER31A	chr1:149600129-149605099	MER31A;MER31-int;	noncoding	body_site_specific
HERV_00000677	chr1	149644691	149645686	+	chimeric	chimeric	ERV_125975_MER51D;ERV_125976_MER72	chr1:149644769-149645261;chr1:149645264-149645614	MER51D;MER72;	noncoding	multiple_body_sites
HERV_00000678	chr1	149649563	149651063	+	truncated	chimeric truncated	ERV_125980_LTR49-int,LTR49	chr1:149649637-149651570	LTR49;LTR49-int;	noncoding	body_site_specific
HERV_00000679	chr1	149673249	149675061	-	truncated	chimeric truncated	ERV_307804_MER66-int,MER66C	chr1:149675004-149673323	MER66C;MER66-int;	noncoding	multiple_body_sites
HERV_00000680	chr1	149680420	149687204	-	chimeric	chimeric	ERV_307807_MER66-int,MER66C;ERV_307810_MER66-int	chr1:149687147-149680494;chr1:149686580-149685997	MER66C;MER66-int;	noncoding	multiple_body_sites
HERV_00000681	chr1	149691249	149692314	+	solo_LTR	chimeric solo_LTR	ERV_126013_MER49	chr1:149691323-149692241	MER49;	noncoding	multiple_body_sites
HERV_00000682	chr1	149793466	149800645	-	solo_LTR	chimeric solo_LTR	ERV_307887_MER21B	chr1:149800613-149799810	MER21B;	noncoding	multiple_body_sites
HERV_00000683	chr1	149802413	149803147	-	solo_LTR	chimeric solo_LTR	ERV_307889_MLT2B3	chr1:149803097-149802485	MLT2B3;	noncoding	body_site_specific
HERV_00000684	chr1	150015598	150015994	+	solo_LTR	chimeric solo_LTR	ERV_126348_MLT1L	chr1:150015655-150016215	MLT1L;	noncoding	body_site_specific
HERV_00000685	chr1	150164230	150168957	+	chimeric	chimeric	ERV_126501_MLT1H2-int,MLT1H2;ERV_126502_ERV3-16A3_LTR,ERV3-16A3_I-int	chr1:150164728-150165550;chr1:150165565-150170978	ERV3-16A3_I-int;ERV3-16A3_LTR;MLT1H2;MLT1H2-int;	noncoding	body_site_specific
HERV_00000686	chr1	150189921	150190442	+	solo_LTR	chimeric solo_LTR	ERV_126530_MLT2A1	chr1:150189829-150190249	MLT2A1;	noncoding	body_site_specific
HERV_00000687	chr1	150523656	150524122	+	solo_LTR	chimeric solo_LTR	ERV_126982_MLT1D	chr1:150523721-150524136	MLT1D;	noncoding	multiple_body_sites
HERV_00000688	chr1	150580638	150590875	-	chimeric	chimeric	ERV_308546_LTR7B;ERV_308563_MLT1B	chr1:150581114-150580686;chr1:150590805-150590212	LTR7B;MLT1B;	noncoding	multiple_body_sites
HERV_00000689	chr1	150604147	150606626	-	truncated	chimeric truncated	ERV_308580_LTR78	chr1:150606564-150604219	LTR78;	noncoding	multiple_body_sites
HERV_00000690	chr1	150629861	150635856	+	full_length	transcribed from upstream	ERV_127104_LTR5_Hs,HERVK-int	chr1:150632808-150635885	HERVK-int;LTR5_Hs;	noncoding	multiple_body_sites
HERV_00000691	chr1	150632866	150634639	-	truncated	chimeric truncated	ERV_308616_HERVK-int	chr1:150634662-150632886	HERVK-int;	coding	multiple_body_sites
HERV_00000692	chr1	150640105	150640553	+	solo_LTR	chimeric solo_LTR	ERV_127117_LTR7B	chr1:150640169-150640581	LTR7B;	noncoding	body_site_specific
HERV_00000693	chr1	150657335	150659754	+	truncated	chimeric truncated	ERV_127141_HERVK9-int,MER9a3	chr1:150654577-150659716	HERVK9-int;MER9a3;	noncoding	multiple_body_sites
HERV_00000694	chr1	150709270	150710285	+	solo_LTR	chimeric solo_LTR	ERV_127206_LTR5A	chr1:150709190-150710213	LTR5A;	noncoding	body_site_specific
HERV_00000695	chr1	150798527	150799061	+	solo_LTR	chimeric solo_LTR	ERV_127310_MSTB	chr1:150798593-150798992	MSTB;	noncoding	multiple_body_sites
HERV_00000696	chr1	150997651	151002084	+	solo_LTR	chimeric solo_LTR	ERV_127588_MLT1I	chr1:150998970-150999302	MLT1I;	noncoding	multiple_body_sites
HERV_00000697	chr1	151242577	151246734	-	full_length	transcribed from upstream	ERV_309149_MLT1F2-int,MLT1F2	chr1:151246676-151242640	MLT1F2;MLT1F2-int;	noncoding	multiple_body_sites
HERV_00000698	chr1	151267264	151273138	+	solo_LTR	chimeric solo_LTR	ERV_127897_LTR12C	chr1:151272666-151273077	LTR12C;	noncoding	body_site_specific
HERV_00000699	chr1	151576236	151577627	-	chimeric	chimeric	ERV_309476_MER21B;ERV_309479_MER21C	chr1:151577497-151576303;chr1:151577556-151577497	MER21B;MER21C;	noncoding	multiple_body_sites
HERV_00000700	chr1	151733157	151733542	-	solo_LTR	chimeric solo_LTR	ERV_309627_MLT1L	chr1:151733473-151733227	MLT1L;	noncoding	body_site_specific
HERV_00000701	chr1	151736212	151738718	+	full_length	unit-length	ERV_128409_MSTA,MSTA-int	chr1:151736016-151738747	MSTA;MSTA-int;	noncoding	multiple_body_sites
HERV_00000702	chr1	151855718	151856455	+	solo_LTR	chimeric solo_LTR	ERV_128506_LTR61	chr1:151855803-151856389	LTR61;	noncoding	multiple_body_sites
HERV_00000703	chr1	151906978	151909432	+	chimeric	chimeric	ERV_128556_LTR76;ERV_128557_LTR12C	chr1:151905479-151907656;chr1:151905953-151907383	LTR12C;LTR76;	noncoding	body_site_specific
HERV_00000704	chr1	152039048	152052547	+	chimeric	chimeric	ERV_128664_MLT1M;ERV_128670_MLT1G1	chr1:152039036-152039732;chr1:152045938-152046317	MLT1G1;MLT1M;	noncoding	body_site_specific
HERV_00000705	chr1	153010396	153013797	-	chimeric	chimeric	ERV_310381_MER31-int;ERV_310382_LTR12	chr1:153012454-153010207;chr1:153011757-153010964	LTR12;MER31-int;	noncoding	multiple_body_sites
HERV_00000706	chr1	153011709	153012522	-	chimeric	chimeric	ERV_310381_MER31-int;ERV_310382_LTR12	chr1:153012454-153010207;chr1:153011757-153010964	LTR12;MER31-int;	noncoding	body_site_specific
HERV_00000707	chr1	153020685	153021754	+	truncated	chimeric truncated	ERV_129363_MER4-int,MER4A1	chr1:153020541-153021693	MER4A1;MER4-int;	noncoding	multiple_body_sites
HERV_00000708	chr1	153021890	153022548	+	solo_LTR	chimeric solo_LTR	ERV_129364_LTR6B	chr1:153021957-153022481	LTR6B;	noncoding	body_site_specific
HERV_00000709	chr1	153022915	153023458	-	solo_LTR	chimeric solo_LTR	ERV_310386_MER48	chr1:153023383-153022985	MER48;	noncoding	body_site_specific
HERV_00000710	chr1	153274862	153276998	+	chimeric	chimeric	ERV_129555_MER65-int,MER65A;ERV_129559_MER101-int;ERV_129560_MER101-int	chr1:153273775-153276933;chr1:153274519-153276553;chr1:153275567-153276086	MER101-int;MER65A;MER65-int;	noncoding	multiple_body_sites
HERV_00000711	chr1	153343141	153344270	+	solo_LTR	chimeric solo_LTR	ERV_129619_LTR19B	chr1:153343705-153344272	LTR19B;	noncoding	multiple_body_sites
HERV_00000712	chr1	153371085	153371334	-	solo_LTR	chimeric solo_LTR	ERV_310567_MLT1A1	chr1:153371521-153371133	MLT1A1;	noncoding	body_site_specific
HERV_00000713	chr1	154047288	154047841	+	full_length	transcribed from upstream	ERV_130437_HERVK9-int,MER9a3	chr1:154047362-154053911	HERVK9-int;MER9a3;	noncoding	body_site_specific
HERV_00000714	chr1	154159485	154159895	+	solo_LTR	chimeric solo_LTR	ERV_130616_MLT1L	chr1:154159559-154159822	MLT1L;	noncoding	multiple_body_sites
HERV_00000715	chr1	154460925	154461596	-	solo_LTR	solo_LTR	ERV_311504_LTR13A	chr1:154461758-154460797	LTR13A;	noncoding	body_site_specific
HERV_00000716	chr1	154506005	154506872	-	truncated	chimeric truncated	ERV_311535_MLT1D	chr1:154506804-154506064	MLT1D;	noncoding	multiple_body_sites
HERV_00000717	chr1	154531243	154531943	-	solo_LTR	chimeric solo_LTR	ERV_311574_LTR12C	chr1:154532638-154531304	LTR12C;	noncoding	body_site_specific
HERV_00000718	chr1	154594396	154594784	+	solo_LTR	chimeric solo_LTR	ERV_131079_LTR47A2	chr1:154594463-154594802	LTR47A2;	noncoding	body_site_specific
HERV_00000719	chr1	154679332	154679980	+	solo_LTR	chimeric solo_LTR	ERV_131155_MER9a1	chr1:154679406-154679909	MER9a1;	noncoding	multiple_body_sites
HERV_00000720	chr1	155307089	155307547	+	chimeric	chimeric	ERV_131805_MER51B;ERV_131806_MER41A	chr1:155306943-155307272;chr1:155307341-155307693	MER41A;MER51B;	noncoding	body_site_specific
HERV_00000721	chr1	155471166	155471989	+	solo_LTR	chimeric solo_LTR	ERV_132012_MER21C	chr1:155471229-155471930	MER21C;	noncoding	multiple_body_sites
HERV_00000722	chr1	155621300	155622441	-	chimeric	chimeric	ERV_312442_LTR25-int;ERV_312444_LTR12F	chr1:155622018-155621352;chr1:155622381-155622039	LTR12F;LTR25-int;	noncoding	body_site_specific
HERV_00000723	chr1	155622937	155623739	-	solo_LTR	chimeric solo_LTR	ERV_312446_LTR14B	chr1:155623673-155623036	LTR14B;	noncoding	multiple_body_sites
HERV_00000724	chr1	155623881	155624393	+	solo_LTR	chimeric solo_LTR	ERV_132245_MER9a2	chr1:155623955-155624466	MER9a2;	noncoding	multiple_body_sites
HERV_00000725	chr1	155651379	155652072	-	truncated	chimeric truncated	ERV_312459_HERV4_I-int	chr1:155659199-155651440	HERV4_I-int;	noncoding	body_site_specific
HERV_00000726	chr1	155885658	155890471	-	solo_LTR	chimeric solo_LTR	ERV_312655_MLT1L	chr1:155890410-155889948	MLT1L;	noncoding	body_site_specific
HERV_00000727	chr1	155923250	155923614	+	solo_LTR	chimeric solo_LTR	ERV_132653_MLT1C	chr1:155923324-155923547	MLT1C;	noncoding	multiple_body_sites
HERV_00000728	chr1	156179151	156180141	+	solo_LTR	chimeric solo_LTR	ERV_132953_LTR5_Hs	chr1:156179223-156180190	LTR5_Hs;	noncoding	multiple_body_sites
HERV_00000729	chr1	156188096	156189773	-	full_length	transcribed from upstream	ERV_312929_LTR22E,HERVK22-int	chr1:156189713-156183883	HERVK22-int;LTR22E;	noncoding	body_site_specific
HERV_00000730	chr1	156190067	156190860	-	truncated	chimeric truncated	ERV_312933_MLT2C1	chr1:156190789-156190137	MLT2C1;	noncoding	multiple_body_sites
HERV_00000731	chr1	156231249	156232404	-	truncated	chimeric truncated	ERV_312987_MLT1L	chr1:156231796-156230724	MLT1L;	noncoding	multiple_body_sites
HERV_00000732	chr1	156333571	156343736	-	solo_LTR	chimeric solo_LTR	ERV_313065_MLT1K	chr1:156343676-156343390	MLT1K;	noncoding	body_site_specific
HERV_00000733	chr1	156339719	156347876	-	solo_LTR	chimeric solo_LTR	ERV_313068_MSTB	chr1:156347825-156347402	MSTB;	noncoding	body_site_specific
HERV_00000734	chr1	156379424	156379725	-	solo_LTR	chimeric solo_LTR	ERV_313109_LTR85a	chr1:156379625-156379496	LTR85a;	noncoding	multiple_body_sites
HERV_00000735	chr1	156411297	156411600	+	chimeric	chimeric	ERV_133194_LTR67B;ERV_133195_MLT1N2	chr1:156411396-156411499;chr1:156411415-156411500	LTR67B;MLT1N2;	noncoding	multiple_body_sites
HERV_00000736	chr1	156606380	156607229	+	truncated	chimeric truncated	ERV_133380_MER31A	chr1:156606453-156607154	MER31A;	noncoding	multiple_body_sites
HERV_00000737	chr1	156612875	156613528	-	truncated	chimeric truncated	ERV_313283_LTR37B	chr1:156613465-156612946	LTR37B;	noncoding	body_site_specific
HERV_00000738	chr1	156926231	156927272	-	truncated	chimeric truncated	ERV_313527_MLT1F2	chr1:156926988-156926160	MLT1F2;	noncoding	body_site_specific
HERV_00000739	chr1	157750185	157750698	+	solo_LTR	chimeric solo_LTR	ERV_134350_LTR87	chr1:157750259-157750629	LTR87;	noncoding	multiple_body_sites
HERV_00000740	chr1	157751160	157751483	-	solo_LTR	chimeric solo_LTR	ERV_314009_MER67C	chr1:157751414-157751226	MER67C;	noncoding	body_site_specific
HERV_00000741	chr1	157751516	157751936	+	solo_LTR	chimeric solo_LTR	ERV_134353_LTR78	chr1:157751585-157751871	LTR78;	noncoding	body_site_specific
HERV_00000742	chr1	157752097	157752574	+	solo_LTR	chimeric solo_LTR	ERV_134354_THE1B	chr1:157752161-157752516	THE1B;	noncoding	body_site_specific
HERV_00000743	chr1	157753078	157753957	-	solo_LTR	chimeric solo_LTR	ERV_314010_MER21C	chr1:157753909-157753121	MER21C;	noncoding	body_site_specific
HERV_00000744	chr1	157823504	157833283	-	truncated	chimeric truncated	ERV_314035_MLT2B1,ERVL-B4-int	chr1:157827775-157823567	ERVL-B4-int;MLT2B1;	noncoding	body_site_specific
HERV_00000745	chr1	157828338	157828869	+	solo_LTR	chimeric solo_LTR	ERV_134418_LTR16E1	chr1:157828412-157828777	LTR16E1;	noncoding	body_site_specific
HERV_00000746	chr1	157829662	157830069	-	solo_LTR	chimeric solo_LTR	ERV_314037_MLT1O	chr1:157829999-157829733	MLT1O;	noncoding	body_site_specific
HERV_00000747	chr1	158192186	158193387	+	solo_LTR	chimeric solo_LTR	ERV_134756_MER11C	chr1:158192252-158193321	MER11C;	noncoding	body_site_specific
HERV_00000748	chr1	159041127	159041477	+	solo_LTR	chimeric solo_LTR	ERV_135335_LTR82A	chr1:159041191-159041402	LTR82A;	noncoding	body_site_specific
HERV_00000749	chr1	159044525	159045034	+	solo_LTR	chimeric solo_LTR	ERV_135336_LTR82A	chr1:159044598-159044959	LTR82A;	noncoding	multiple_body_sites
HERV_00000750	chr1	159048659	159049169	+	solo_LTR	chimeric solo_LTR	ERV_135337_LTR82A	chr1:159048733-159049094	LTR82A;	noncoding	multiple_body_sites
HERV_00000751	chr1	159055974	159059849	-	full_length	transcribed from upstream	ERV_314716_MER61A,MER61-int	chr1:159059052-159056048	MER61A;MER61-int;	noncoding	multiple_body_sites
HERV_00000752	chr1	159082232	159082863	-	truncated	chimeric truncated	ERV_314733_MLT1A0	chr1:159082803-159082306	MLT1A0;	noncoding	body_site_specific
HERV_00000753	chr1	159588328	159592245	+	solo_LTR	chimeric solo_LTR	ERV_135755_THE1C	chr1:159591800-159592170	THE1C;	noncoding	body_site_specific
HERV_00000754	chr1	159590035	159590633	+	solo_LTR	chimeric solo_LTR	ERV_135754_MSTB2	chr1:159590109-159590558	MSTB2;	noncoding	body_site_specific
HERV_00000755	chr1	159597393	159597626	-	solo_LTR	chimeric solo_LTR	ERV_314948_LTR85a	chr1:159597549-159597467	LTR85a;	noncoding	body_site_specific
HERV_00000756	chr1	159602128	159602464	+	solo_LTR	solo_LTR	ERV_135764_MSTA	chr1:159602070-159602479	MSTA;	noncoding	body_site_specific
HERV_00000757	chr1	159776462	159779288	-	solo_LTR	chimeric solo_LTR	ERV_315043_MLT1F	chr1:159776931-159776417	MLT1F;	noncoding	multiple_body_sites
HERV_00000758	chr1	159921090	159921701	+	solo_LTR	chimeric solo_LTR	ERV_136064_MLT1D	chr1:159921155-159921634	MLT1D;	noncoding	multiple_body_sites
HERV_00000759	chr1	159980967	159981492	+	solo_LTR	chimeric solo_LTR	ERV_136112_MLT1B	chr1:159981038-159981417	MLT1B;	noncoding	multiple_body_sites
HERV_00000760	chr1	159981566	159982139	+	solo_LTR	chimeric solo_LTR	ERV_136113_LTR16B1	chr1:159981638-159982069	LTR16B1;	noncoding	multiple_body_sites
HERV_00000761	chr1	159987079	159987738	+	solo_LTR	chimeric solo_LTR	ERV_136123_LTR50	chr1:159987153-159987787	LTR50;	noncoding	multiple_body_sites
HERV_00000762	chr1	160271592	160274685	-	chimeric	chimeric	ERV_315338_LTR16A1;ERV_315340_ERVL-E-int	chr1:160271889-160271664;chr1:160276689-160271999	ERVL-E-int;LTR16A1;	noncoding	multiple_body_sites
HERV_00000763	chr1	160274826	160276256	+	truncated	chimeric truncated	ERV_136399_MER21B	chr1:160274652-160276118	MER21B;	noncoding	multiple_body_sites
HERV_00000764	chr1	160276259	160276764	-	truncated	chimeric truncated	ERV_315340_ERVL-E-int	chr1:160276689-160271999	ERVL-E-int;	noncoding	multiple_body_sites
HERV_00000765	chr1	160296129	160296789	+	solo_LTR	chimeric solo_LTR	ERV_136412_MLT1F2	chr1:160296202-160296731	MLT1F2;	noncoding	multiple_body_sites
HERV_00000766	chr1	160421238	160421840	-	solo_LTR	chimeric solo_LTR	ERV_315430_MLT1E	chr1:160421779-160421306	MLT1E;	noncoding	multiple_body_sites
HERV_00000767	chr1	160538901	160539589	-	solo_LTR	chimeric solo_LTR	ERV_315510_MER68	chr1:160539518-160538968	MER68;	noncoding	multiple_body_sites
HERV_00000768	chr1	160822026	160822728	-	solo_LTR	chimeric solo_LTR	ERV_315681_LTR9	chr1:160822665-160822084	LTR9;	noncoding	body_site_specific
HERV_00000769	chr1	160869220	160869848	+	truncated	chimeric truncated	ERV_136925_MLT1I-int,MLT1I	chr1:160869289-160869784	MLT1I;MLT1I-int;	noncoding	body_site_specific
HERV_00000770	chr1	160982448	160982914	-	solo_LTR	chimeric solo_LTR	ERV_315787_LTR2	chr1:160982852-160982394	LTR2;	noncoding	multiple_body_sites
HERV_00000771	chr1	160985681	160986119	-	solo_LTR	chimeric solo_LTR	ERV_315789_LTR7B	chr1:160986052-160985674	LTR7B;	noncoding	multiple_body_sites
HERV_00000772	chr1	160986396	160987402	-	chimeric	chimeric	ERV_315791_LTR37A;ERV_315792_LTR29	chr1:160986699-160986470;chr1:160987333-160986797	LTR29;LTR37A;	noncoding	multiple_body_sites
HERV_00000773	chr1	160987498	160988588	+	truncated	chimeric truncated	ERV_137077_MER67B	chr1:160987572-160988514	MER67B;	noncoding	multiple_body_sites
HERV_00000774	chr1	161027169	161027509	-	solo_LTR	chimeric solo_LTR	ERV_315824_THE1B	chr1:161027464-161027101	THE1B;	noncoding	body_site_specific
HERV_00000775	chr1	161063182	161064386	+	solo_LTR	chimeric solo_LTR	ERV_137186_MER11C	chr1:161063256-161064326	MER11C;	noncoding	multiple_body_sites
HERV_00000776	chr1	161281962	161289898	-	truncated	chimeric truncated	ERV_316010_MER21C	chr1:161289825-161288515	MER21C;	noncoding	body_site_specific
HERV_00000777	chr1	161294594	161296331	+	chimeric	chimeric	ERV_137461_MLT2B1;ERV_137462_ERVL-E-int	chr1:161294635-161295061;chr1:161295147-161297592	ERVL-E-int;MLT2B1;	noncoding	body_site_specific
HERV_00000778	chr1	161433826	161434836	+	solo_LTR	chimeric solo_LTR	ERV_137616_LTR5A	chr1:161433900-161434926	LTR5A;	noncoding	multiple_body_sites
HERV_00000779	chr1	161490810	161496038	+	chimeric	chimeric	ERV_137681_HERVK14-int;ERV_137685_MLT1C;ERV_137687_MLT1F;ERV_137688_MLT1C	chr1:161489309-161491458;chr1:161493497-161493802;chr1:161494999-161495575;chr1:161495790-161496189	HERVK14-int;MLT1C;MLT1F;	noncoding	body_site_specific
HERV_00000780	chr1	161508893	161509385	+	solo_LTR	chimeric solo_LTR	ERV_137697_MLT1A0	chr1:161508964-161509313	MLT1A0;	noncoding	multiple_body_sites
HERV_00000781	chr1	161517109	161517840	-	solo_LTR	chimeric solo_LTR	ERV_316185_LTR54	chr1:161517768-161517303	LTR54;	noncoding	body_site_specific
HERV_00000782	chr1	161520059	161520642	-	solo_LTR	chimeric solo_LTR	ERV_316187_THE1D	chr1:161520536-161520161	THE1D;	noncoding	multiple_body_sites
HERV_00000783	chr1	161521474	161521964	+	solo_LTR	chimeric solo_LTR	ERV_137707_THE1B	chr1:161521546-161521889	THE1B;	noncoding	multiple_body_sites
HERV_00000784	chr1	161598724	161599497	-	solo_LTR	chimeric solo_LTR	ERV_316240_LTR54	chr1:161599423-161598956	LTR54;	noncoding	multiple_body_sites
HERV_00000785	chr1	161613035	161613407	+	solo_LTR	chimeric solo_LTR	ERV_137798_LTR25	chr1:161613095-161613338	LTR25;	noncoding	multiple_body_sites
HERV_00000786	chr1	161730918	161731904	+	solo_LTR	chimeric solo_LTR	ERV_137916_MER4D0	chr1:161730974-161731831	MER4D0;	noncoding	multiple_body_sites
HERV_00000787	chr1	161748926	161749357	+	solo_LTR	chimeric solo_LTR	ERV_137932_MER90	chr1:161748984-161749282	MER90;	noncoding	body_site_specific
HERV_00000788	chr1	161754359	161754901	-	solo_LTR	chimeric solo_LTR	ERV_316341_THE1D	chr1:161754806-161754449	THE1D;	noncoding	multiple_body_sites
HERV_00000789	chr1	161987181	161987785	+	solo_LTR	chimeric solo_LTR	ERV_138114_MLT1D	chr1:161987239-161987720	MLT1D;	noncoding	multiple_body_sites
HERV_00000790	chr1	162001201	162001701	+	solo_LTR	chimeric solo_LTR	ERV_138128_MLT1J	chr1:162001275-162001659	MLT1J;	noncoding	multiple_body_sites
HERV_00000791	chr1	162160954	162161344	-	solo_LTR	chimeric solo_LTR	ERV_316679_MLT1D	chr1:162161305-162160793	MLT1D;	noncoding	body_site_specific
HERV_00000792	chr1	162420099	162420949	-	truncated	chimeric truncated	ERV_316876_MLT1E2	chr1:162421091-162420157	MLT1E2;	noncoding	body_site_specific
HERV_00000793	chr1	162811497	162811992	-	solo_LTR	chimeric solo_LTR	ERV_317187_MLT1J	chr1:162811926-162811563	MLT1J;	noncoding	multiple_body_sites
HERV_00000794	chr1	163036679	163037083	-	solo_LTR	chimeric solo_LTR	ERV_317338_MSTD	chr1:163037023-163036658	MSTD;	noncoding	body_site_specific
HERV_00000795	chr1	163130952	163133110	+	full_length	transcribed from upstream	ERV_139128_MSTB,MSTB-int	chr1:163131026-163133470	MSTB;MSTB-int;	noncoding	body_site_specific
HERV_00000796	chr1	163151394	163151889	+	solo_LTR	chimeric solo_LTR	ERV_139147_THE1D	chr1:163151462-163151814	THE1D;	noncoding	multiple_body_sites
HERV_00000797	chr1	163298299	163298938	-	solo_LTR	chimeric solo_LTR	ERV_317486_MER34C2	chr1:163298879-163298298	MER34C2;	noncoding	body_site_specific
HERV_00000798	chr1	163423461	163423981	+	solo_LTR	chimeric solo_LTR	ERV_139401_MLT1E2	chr1:163423535-163424047	MLT1E2;	noncoding	body_site_specific
HERV_00000799	chr1	165482533	165484193	-	truncated	chimeric truncated	ERV_318783_MSTA	chr1:165484121-165483459	MSTA;	noncoding	body_site_specific
HERV_00000800	chr1	165667378	165668998	+	solo_LTR	chimeric solo_LTR	ERV_141379_MSTB	chr1:165668188-165668588	MSTB;	noncoding	multiple_body_sites
HERV_00000801	chr1	165785373	165786174	-	truncated	chimeric truncated	ERV_318991_THE1A	chr1:165786112-165785447	THE1A;	noncoding	multiple_body_sites
HERV_00000802	chr1	166897233	166898125	+	solo_LTR	chimeric solo_LTR	ERV_142429_MER21C	chr1:166897307-166898061	MER21C;	noncoding	multiple_body_sites
HERV_00000803	chr1	167049658	167050035	+	solo_LTR	chimeric solo_LTR	ERV_142570_MLT1J1	chr1:167049731-167049968	MLT1J1;	noncoding	body_site_specific
HERV_00000804	chr1	167050061	167051075	+	truncated	chimeric truncated	ERV_142571_MamRep605	chr1:167050129-167051006	MamRep605;	noncoding	multiple_body_sites
HERV_00000805	chr1	167699185	167699768	-	solo_LTR	chimeric solo_LTR	ERV_320210_MLT1C	chr1:167699699-167699240	MLT1C;	noncoding	multiple_body_sites
HERV_00000806	chr1	167782529	167783074	+	solo_LTR	chimeric solo_LTR	ERV_143252_MLT1D	chr1:167782589-167783021	MLT1D;	noncoding	multiple_body_sites
HERV_00000807	chr1	167784997	167785665	-	solo_LTR	chimeric solo_LTR	ERV_320279_MLT1H	chr1:167785608-167785055	MLT1H;	noncoding	multiple_body_sites
HERV_00000808	chr1	167909754	167910253	+	truncated	chimeric truncated	ERV_143378_LTR2C	chr1:167909828-167910185	LTR2C;	noncoding	body_site_specific
HERV_00000809	chr1	167911151	167911841	+	solo_LTR	chimeric solo_LTR	ERV_143380_LTR10C	chr1:167911209-167911779	LTR10C;	noncoding	body_site_specific
HERV_00000810	chr1	167912130	167912865	+	solo_LTR	chimeric solo_LTR	ERV_143381_LTR9B	chr1:167912176-167912803	LTR9B;	noncoding	body_site_specific
HERV_00000811	chr1	168224415	168224975	+	solo_LTR	chimeric solo_LTR	ERV_143666_MER4A1	chr1:168224478-168224941	MER4A1;	noncoding	multiple_body_sites
HERV_00000812	chr1	168296243	168296726	-	solo_LTR	chimeric solo_LTR	ERV_320649_THE1B	chr1:168296661-168296304	THE1B;	noncoding	body_site_specific
HERV_00000813	chr1	168303901	168304856	-	chimeric	chimeric	ERV_320657_LTR8A;ERV_320658_MER41B	chr1:168304790-168303448;chr1:168304125-168303491	LTR8A;MER41B;	noncoding	body_site_specific
HERV_00000814	chr1	168307141	168307660	-	solo_LTR	chimeric solo_LTR	ERV_320662_MSTD	chr1:168307588-168307210	MSTD;	noncoding	multiple_body_sites
HERV_00000815	chr1	168457090	168457806	+	solo_LTR	chimeric solo_LTR	ERV_143889_LTR14C	chr1:168457166-168457732	LTR14C;	noncoding	body_site_specific
HERV_00000816	chr1	168700008	168700501	+	solo_LTR	chimeric solo_LTR	ERV_144086_MLT1A0	chr1:168700077-168700439	MLT1A0;	noncoding	body_site_specific
HERV_00000817	chr1	168932305	168938499	+	truncated	chimeric truncated	ERV_144335_ERVL-B4-int	chr1:168926034-168938257	ERVL-B4-int;	noncoding	body_site_specific
HERV_00000818	chr1	169387141	169392193	-	chimeric	chimeric	ERV_321294_THE1D;ERV_321295_PABL_A-int,PABL_A	chr1:169390638-169390576;chr1:169392119-169390639	PABL_A;PABL_A-int;THE1D;	noncoding	multiple_body_sites
HERV_00000819	chr1	169392453	169393319	+	solo_LTR	chimeric solo_LTR	ERV_144802_MER21C	chr1:169392525-169393259	MER21C;	noncoding	multiple_body_sites
HERV_00000820	chr1	169860012	169860380	+	truncated	chimeric truncated	ERV_145217_MLT1O	chr1:169860070-169860319	MLT1O;	noncoding	body_site_specific
HERV_00000821	chr1	169861178	169861730	+	solo_LTR	chimeric solo_LTR	ERV_145220_MLT1H2	chr1:169861247-169861661	MLT1H2;	noncoding	multiple_body_sites
HERV_00000822	chr1	169861758	169862240	+	solo_LTR	chimeric solo_LTR	ERV_145221_MLT1C	chr1:169861832-169862172	MLT1C;	noncoding	multiple_body_sites
HERV_00000823	chr1	169862689	169873498	+	full_length	transcribed from upstream	ERV_145224_THE1B-int,THE1B	chr1:169871180-169873427	THE1B;THE1B-int;	noncoding	multiple_body_sites
HERV_00000824	chr1	169923587	169924320	+	solo_LTR	chimeric solo_LTR	ERV_145273_MamRep605	chr1:169923661-169924245	MamRep605;	noncoding	multiple_body_sites
HERV_00000825	chr1	169924581	169925200	+	solo_LTR	chimeric solo_LTR	ERV_145274_LTR86A1	chr1:169924652-169925136	LTR86A1;	noncoding	multiple_body_sites
HERV_00000826	chr1	170024573	170026305	+	solo_LTR	chimeric solo_LTR	ERV_145343_MLT1C	chr1:170025871-170026314	MLT1C;	noncoding	body_site_specific
HERV_00000827	chr1	170041689	170046202	+	solo_LTR	chimeric solo_LTR	ERV_145355_LTR26C	chr1:170045768-170046212	LTR26C;	noncoding	body_site_specific
HERV_00000828	chr1	170534858	170535269	-	solo_LTR	chimeric solo_LTR	ERV_321907_MLT1I	chr1:170535208-170534920	MLT1I;	noncoding	multiple_body_sites
HERV_00000829	chr1	170550027	170550591	+	truncated	chimeric truncated	ERV_145747_MLT1M	chr1:170550100-170550558	MLT1M;	noncoding	body_site_specific
HERV_00000830	chr1	170725269	170725839	+	solo_LTR	chimeric solo_LTR	ERV_145882_LTR16C	chr1:170725336-170725770	LTR16C;	noncoding	multiple_body_sites
HERV_00000831	chr1	171110322	171110818	-	solo_LTR	chimeric solo_LTR	ERV_322203_LTR16A	chr1:171110757-171110396	LTR16A;	noncoding	body_site_specific
HERV_00000832	chr1	171118369	171118702	-	solo_LTR	chimeric solo_LTR	ERV_322208_MSTC	chr1:171118632-171118439	MSTC;	noncoding	body_site_specific
HERV_00000833	chr1	171120376	171129834	-	chimeric	chimeric	ERV_322210_MLT1B;ERV_322219_MSTB,MSTB-int	chr1:171120708-171120326;chr1:171130208-171129629	MLT1B;MSTB;MSTB-int;	noncoding	body_site_specific
HERV_00000834	chr1	171196112	171196541	-	solo_LTR	chimeric solo_LTR	ERV_322263_MER65A	chr1:171196474-171196067	MER65A;	noncoding	body_site_specific
HERV_00000835	chr1	171201573	171202109	-	solo_LTR	chimeric solo_LTR	ERV_322269_THE1C	chr1:171202009-171201659	THE1C;	noncoding	multiple_body_sites
HERV_00000836	chr1	171342987	171343465	-	solo_LTR	chimeric solo_LTR	ERV_322347_LTR33	chr1:171343395-171343047	LTR33;	noncoding	body_site_specific
HERV_00000837	chr1	171744531	171745458	+	truncated	chimeric truncated	ERV_146815_LTR80B	chr1:171744593-171745405	LTR80B;	noncoding	multiple_body_sites
HERV_00000838	chr1	171787859	171790348	-	solo_LTR	chimeric solo_LTR	ERV_322693_MSTB	chr1:171790289-171789907	MSTB;	noncoding	body_site_specific
HERV_00000839	chr1	171839479	171839981	-	solo_LTR	chimeric solo_LTR	ERV_322737_MLT1O	chr1:171839928-171839399	MLT1O;	noncoding	body_site_specific
HERV_00000840	chr1	172369769	172370193	-	solo_LTR	chimeric solo_LTR	ERV_323068_MLT1B	chr1:172370131-172369768	MLT1B;	noncoding	multiple_body_sites
HERV_00000841	chr1	173164093	173164568	-	solo_LTR	chimeric solo_LTR	ERV_323511_MLT1J1	chr1:173164521-173164156	MLT1J1;	noncoding	body_site_specific
HERV_00000842	chr1	173164633	173165416	+	solo_LTR	chimeric solo_LTR	ERV_147907_PABL_A	chr1:173164707-173165362	PABL_A;	noncoding	body_site_specific
HERV_00000843	chr1	173433719	173434116	+	solo_LTR	chimeric solo_LTR	ERV_148154_MLT1C	chr1:173433763-173434212	MLT1C;	noncoding	body_site_specific
HERV_00000844	chr1	173492379	173500450	+	chimeric	chimeric	ERV_148197_MER41A;ERV_148199_PABL_A-int;ERV_148200_MER41A	chr1:173493037-173494091;chr1:173494263-173499851;chr1:173499852-173500381	MER41A;PABL_A-int;	noncoding	multiple_body_sites
HERV_00000845	chr1	173503874	173504300	+	solo_LTR	chimeric solo_LTR	ERV_148203_MamGypLTR1a	chr1:173503932-173504225	MamGypLTR1a;	noncoding	body_site_specific
HERV_00000846	chr1	173606032	173606581	-	truncated	chimeric truncated	ERV_323754_MLT1G1-int,MLT1G1	chr1:173606509-173605414	MLT1G1;MLT1G1-int;	noncoding	multiple_body_sites
HERV_00000847	chr1	173637206	173642968	+	chimeric	chimeric	ERV_148329_LTR10C;ERV_148331_LTR10C	chr1:173637251-173637824;chr1:173642454-173643035	LTR10C;	noncoding	body_site_specific
HERV_00000848	chr1	173637766	173642500	+	chimeric	chimeric	ERV_148329_LTR10C;ERV_148331_LTR10C;ERV_148330_HERVIP10B3-int	chr1:173637251-173637824;chr1:173642454-173643035;chr1:173637825-173642448	HERVIP10B3-int;LTR10C;	noncoding	body_site_specific
HERV_00000849	chr1	173659365	173661044	+	solo_LTR	chimeric solo_LTR	ERV_148342_MLT1F2	chr1:173660440-173660985	MLT1F2;	noncoding	body_site_specific
HERV_00000850	chr1	173666043	173666794	+	truncated	chimeric truncated	ERV_148350_MLT2B1	chr1:173666111-173666740	MLT2B1;	noncoding	body_site_specific
HERV_00000851	chr1	173671376	173672200	+	truncated	chimeric truncated	ERV_148353_MER50	chr1:173670631-173672128	MER50;	noncoding	body_site_specific
HERV_00000852	chr1	173677872	173680660	-	full_length	unit-length	ERV_323793_MER4-int,MER4A1	chr1:173692582-173674381	MER4A1;MER4-int;	noncoding	body_site_specific
HERV_00000853	chr1	173703434	173715156	-	chimeric	chimeric	ERV_323805_HERV16-int;ERV_323806_LTR16A	chr1:173704767-173703506;chr1:173705205-173704768	HERV16-int;LTR16A;	noncoding	body_site_specific
HERV_00000854	chr1	173708159	173708673	+	solo_LTR	chimeric solo_LTR	ERV_148377_MLT1A1	chr1:173708210-173708602	MLT1A1;	noncoding	body_site_specific
HERV_00000855	chr1	174320448	174321657	+	solo_LTR	chimeric solo_LTR	ERV_148975_MER11B	chr1:174320521-174321598	MER11B;	noncoding	multiple_body_sites
HERV_00000856	chr1	174481777	174482344	+	truncated	chimeric truncated	ERV_149088_MLT1D	chr1:174481731-174482295	MLT1D;	noncoding	multiple_body_sites
HERV_00000857	chr1	174839054	174839477	+	truncated	chimeric truncated	ERV_149373_MLT1J1	chr1:174835558-174839407	MLT1J1;	noncoding	body_site_specific
HERV_00000858	chr1	175903428	175904220	-	truncated	chimeric truncated	ERV_325279_MER67C	chr1:175904170-175903502	MER67C;	noncoding	body_site_specific
HERV_00000859	chr1	175922113	175927509	-	chimeric	chimeric	ERV_325295_MSTB1;ERV_325296_MLT2A2	chr1:175927449-175926157;chr1:175926841-175926291	MLT2A2;MSTB1;	noncoding	multiple_body_sites
HERV_00000860	chr1	176859751	176860382	-	solo_LTR	chimeric solo_LTR	ERV_325860_MLT1H1	chr1:176860314-176859809	MLT1H1;	noncoding	multiple_body_sites
HERV_00000861	chr1	177931898	177932438	+	solo_LTR	chimeric solo_LTR	ERV_152095_MLT1B	chr1:177931960-177932374	MLT1B;	noncoding	multiple_body_sites
HERV_00000862	chr1	177937661	177938702	+	solo_LTR	chimeric solo_LTR	ERV_152101_MER49	chr1:177937735-177938637	MER49;	noncoding	multiple_body_sites
HERV_00000863	chr1	178041115	178045743	+	full_length	unit-length	ERV_152209_HERVH-int,LTR7B	chr1:178040241-178046002	HERVH-int;LTR7B;	noncoding	body_site_specific
HERV_00000864	chr1	178524272	178524765	+	solo_LTR	solo_LTR	ERV_152619_MLT1F1	chr1:178524231-178524771	MLT1F1;	noncoding	body_site_specific
HERV_00000865	chr1	178554201	178560035	-	full_length	unit-length	ERV_326846_HERVK9-int,MER9a2	chr1:178560481-178554076	HERVK9-int;MER9a2;	noncoding	multiple_body_sites
HERV_00000866	chr1	179329765	179331109	-	chimeric	chimeric	ERV_327489_MLT1J;ERV_327490_LTR8B	chr1:179331042-179329823;chr1:179330737-179330002	LTR8B;MLT1J;	noncoding	body_site_specific
HERV_00000867	chr1	179334240	179334626	-	solo_LTR	chimeric solo_LTR	ERV_327492_LTR64	chr1:179334568-179334075	LTR64;	noncoding	body_site_specific
HERV_00000868	chr1	179554682	179555218	+	solo_LTR	chimeric solo_LTR	ERV_153585_MLT1D	chr1:179554741-179555238	MLT1D;	noncoding	body_site_specific
HERV_00000869	chr1	179804943	179806049	-	truncated	chimeric truncated	ERV_327810_LTR78	chr1:179805988-179805017	LTR78;	noncoding	body_site_specific
HERV_00000870	chr1	179819707	179825335	-	truncated	chimeric truncated	ERV_327815_MER87	chr1:179820610-179819766	MER87;	noncoding	multiple_body_sites
HERV_00000871	chr1	180191729	180193494	-	solo_LTR	chimeric solo_LTR	ERV_328136_MLT1B	chr1:180192172-180191801	MLT1B;	noncoding	multiple_body_sites
HERV_00000872	chr1	180204072	180204694	-	solo_LTR	chimeric solo_LTR	ERV_328141_MLT1G1	chr1:180204634-180204127	MLT1G1;	noncoding	multiple_body_sites
HERV_00000873	chr1	180508430	180509856	+	solo_LTR	chimeric solo_LTR	ERV_154403_LTR12C	chr1:180508433-180509814	LTR12C;	noncoding	body_site_specific
HERV_00000874	chr1	180922595	180923523	-	solo_LTR	chimeric solo_LTR	ERV_328642_MER21B	chr1:180923467-180922656	MER21B;	noncoding	multiple_body_sites
HERV_00000875	chr1	180958648	180960874	-	full_length	transcribed from upstream	ERV_328663_THE1A-int,THE1A	chr1:180960802-180958532	THE1A;THE1A-int;	noncoding	multiple_body_sites
HERV_00000876	chr1	181447642	181450385	-	chimeric	chimeric	ERV_329013_MLT1E2;ERV_329016_MSTA	chr1:181448171-181447579;chr1:181450311-181449928	MLT1E2;MSTA;	noncoding	body_site_specific
HERV_00000877	chr1	182002895	182003495	-	solo_LTR	chimeric solo_LTR	ERV_329323_LTR1C1	chr1:182003294-182002621	LTR1C1;	noncoding	body_site_specific
HERV_00000878	chr1	182045175	182046314	-	solo_LTR	chimeric solo_LTR	ERV_329349_MER11A	chr1:182046257-182045245	MER11A;	noncoding	body_site_specific
HERV_00000879	chr1	182400694	182405878	+	chimeric	chimeric	ERV_156053_MSTC;ERV_156055_LTR26	chr1:182404482-182404661;chr1:182405225-182405812	LTR26;MSTC;	noncoding	body_site_specific
HERV_00000880	chr1	182475449	182475883	-	solo_LTR	chimeric solo_LTR	ERV_329657_LTR33	chr1:182475834-182475345	LTR33;	noncoding	body_site_specific
HERV_00000881	chr1	183245399	183245752	-	solo_LTR	chimeric solo_LTR	ERV_330229_MLT1J1	chr1:183245680-183245466	MLT1J1;	noncoding	body_site_specific
HERV_00000882	chr1	183439879	183443196	-	solo_LTR	chimeric solo_LTR	ERV_330377_MER68B	chr1:183440213-183439937	MER68B;	noncoding	body_site_specific
HERV_00000883	chr1	183466666	183467179	-	solo_LTR	chimeric solo_LTR	ERV_330398_THE1D	chr1:183467104-183466725	THE1D;	noncoding	multiple_body_sites
HERV_00000884	chr1	183968091	183968884	+	solo_LTR	chimeric solo_LTR	ERV_157428_MLT1J	chr1:183968487-183968888	MLT1J;	noncoding	body_site_specific
HERV_00000885	chr1	184536169	184536610	-	solo_LTR	chimeric solo_LTR	ERV_331098_MLT1J	chr1:184536540-184536229	MLT1J;	noncoding	body_site_specific
HERV_00000886	chr1	184665298	184673593	+	solo_LTR	chimeric solo_LTR	ERV_158089_LTR8	chr1:184672997-184673706	LTR8;	noncoding	body_site_specific
HERV_00000887	chr1	184695810	184696424	+	truncated	chimeric truncated	ERV_158110_LTR48	chr1:184695873-184696511	LTR48;	noncoding	multiple_body_sites
HERV_00000888	chr1	184875154	184884705	-	solo_LTR	chimeric solo_LTR	ERV_331304_MLT1F1	chr1:184875725-184875222	MLT1F1;	noncoding	multiple_body_sites
HERV_00000889	chr1	185283663	185285446	+	truncated	chimeric truncated	ERV_158654_MER76	chr1:185284333-185285421	MER76;	noncoding	body_site_specific
HERV_00000890	chr1	186268886	186273424	+	solo_LTR	chimeric solo_LTR	ERV_159393_MER74B	chr1:186273201-186273358	MER74B;	noncoding	body_site_specific
HERV_00000891	chr1	186465155	186465640	-	solo_LTR	chimeric solo_LTR	ERV_332323_MSTB	chr1:186465588-186465229	MSTB;	noncoding	body_site_specific
HERV_00000892	chr1	192164603	192165627	+	solo_LTR	chimeric solo_LTR	ERV_164184_MER11C	chr1:192164675-192165673	MER11C;	noncoding	multiple_body_sites
HERV_00000893	chr1	192380760	192387704	-	chimeric	chimeric	ERV_335275_MLT1C;ERV_335276_LTR41	chr1:192381140-192380711;chr1:192382061-192381502	LTR41;MLT1C;	noncoding	body_site_specific
HERV_00000894	chr1	192895142	192895491	-	solo_LTR	chimeric solo_LTR	ERV_335541_LTR12	chr1:192895976-192895194	LTR12;	noncoding	body_site_specific
HERV_00000895	chr1	192922335	192922808	+	solo_LTR	chimeric solo_LTR	ERV_164796_MLT1G	chr1:192922258-192922764	MLT1G;	noncoding	body_site_specific
HERV_00000896	chr1	193077263	193077895	-	chimeric	chimeric	ERV_335649_THE1C;ERV_335650_MSTA	chr1:193077700-193077297;chr1:193077846-193077714	MSTA;THE1C;	noncoding	body_site_specific
HERV_00000897	chr1	193262641	193263515	+	chimeric	chimeric	ERV_165106_LTR41C;ERV_165107_LTR50	chr1:193262715-193263326;chr1:193263399-193263440	LTR41C;LTR50;	noncoding	multiple_body_sites
HERV_00000898	chr1	194354357	194358021	-	solo_LTR	chimeric solo_LTR	ERV_336369_LTR12C	chr1:194358834-194357643	LTR12C;	noncoding	body_site_specific
HERV_00000899	chr1	194415818	194416633	+	solo_LTR	chimeric solo_LTR	ERV_166005_MER11D	chr1:194415875-194416748	MER11D;	noncoding	body_site_specific
HERV_00000900	chr1	195443232	195443843	+	solo_LTR	chimeric solo_LTR	ERV_166878_LTR33	chr1:195443297-195443780	LTR33;	noncoding	multiple_body_sites
HERV_00000901	chr1	195444284	195448721	+	full_length	transcribed from upstream	ERV_166880_MLT2C1,ERVL-B4-int	chr1:195444358-195451273	ERVL-B4-int;MLT2C1;	noncoding	multiple_body_sites
HERV_00000902	chr1	195732899	195739007	+	full_length	unit-length	ERV_167085_MER50-int,MER50	chr1:195732186-195739152	MER50;MER50-int;	noncoding	body_site_specific
HERV_00000903	chr1	196264407	196268959	+	chimeric	chimeric	ERV_167467_LTR52;ERV_167468_LTR53-int;ERV_167469_LTR52	chr1:196264469-196265170;chr1:196265171-196268483;chr1:196268558-196268916	LTR52;LTR53-int;	noncoding	multiple_body_sites
HERV_00000904	chr1	196275164	196275416	+	solo_LTR	chimeric solo_LTR	ERV_167479_LTR86A2	chr1:196275228-196275340	LTR86A2;	noncoding	body_site_specific
HERV_00000905	chr1	196278750	196279215	+	solo_LTR	chimeric solo_LTR	ERV_167481_MLT1A0	chr1:196278820-196279149	MLT1A0;	noncoding	multiple_body_sites
HERV_00000906	chr1	196685460	196686435	-	chimeric	chimeric	ERV_337424_MLT1F1;ERV_337425_MSTA	chr1:196686370-196685518;chr1:196686232-196685862	MLT1F1;MSTA;	noncoding	multiple_body_sites
HERV_00000907	chr1	196690167	196700435	+	solo_LTR	chimeric solo_LTR	ERV_167857_LTR26	chr1:196699786-196700356	LTR26;	noncoding	multiple_body_sites
HERV_00000908	chr1	196690442	196691221	-	solo_LTR	chimeric solo_LTR	ERV_337427_LTR9D	chr1:196691154-196690516	LTR9D;	noncoding	multiple_body_sites
HERV_00000909	chr1	196702498	196713758	+	truncated	chimeric truncated	ERV_167861_PABL_B-int	chr1:196702571-196707633	PABL_B-int;	noncoding	multiple_body_sites
HERV_00000910	chr1	196709471	196710391	+	truncated	chimeric truncated	ERV_167864_LTR26	chr1:196709536-196710379	LTR26;	noncoding	body_site_specific
HERV_00000911	chr1	196737871	196740640	-	full_length	transcribed from upstream	ERV_337453_THE1C-int,THE1C	chr1:196740200-196737902	THE1C;THE1C-int;	noncoding	multiple_body_sites
HERV_00000912	chr1	196918754	196919064	+	solo_LTR	chimeric solo_LTR	ERV_168016_LTR87	chr1:196918828-196918989	LTR87;	noncoding	body_site_specific
HERV_00000913	chr1	196919857	196922258	+	full_length	transcribed from upstream	ERV_168018_THE1B-int,THE1B	chr1:196919989-196922306	THE1B;THE1B-int;	noncoding	body_site_specific
HERV_00000914	chr1	196955884	196956244	-	truncated	chimeric truncated	ERV_337544_THE1D-int,THE1D	chr1:196956183-196954176	THE1D;THE1D-int;	noncoding	body_site_specific
HERV_00000915	chr1	196958952	196966317	+	solo_LTR	chimeric solo_LTR	ERV_168052_MER68B	chr1:196966151-196966242	MER68B;	noncoding	body_site_specific
HERV_00000916	chr1	196959578	196960125	+	solo_LTR	chimeric solo_LTR	ERV_168043_MLT2C1	chr1:196959652-196960056	MLT2C1;	noncoding	body_site_specific
HERV_00000917	chr1	197015555	197016130	+	chimeric	chimeric	ERV_168087_LTR78;ERV_168090_ERVL47-int,LTR47A	chr1:197012853-197016066;chr1:197015175-197015571	ERVL47-int;LTR47A;LTR78;	noncoding	body_site_specific
HERV_00000918	chr1	197160625	197161165	+	solo_LTR	chimeric solo_LTR	ERV_168215_MLT1E2	chr1:197160689-197161256	MLT1E2;	noncoding	body_site_specific
HERV_00000919	chr1	197226951	197229168	-	full_length	transcribed from upstream	ERV_337668_THE1A-int,THE1A	chr1:197229093-197226727	THE1A;THE1A-int;	noncoding	body_site_specific
HERV_00000920	chr1	197350230	197354772	-	truncated	chimeric truncated	ERV_337737_LTR12C	chr1:197355959-197354340	LTR12C;	noncoding	body_site_specific
HERV_00000921	chr1	198286487	198287086	-	solo_LTR	chimeric solo_LTR	ERV_338232_MLT1E2	chr1:198287034-198286561	MLT1E2;	noncoding	multiple_body_sites
HERV_00000922	chr1	198754627	198755347	-	solo_LTR	chimeric solo_LTR	ERV_338475_MLT1H	chr1:198755249-198754701	MLT1H;	noncoding	multiple_body_sites
HERV_00000923	chr1	200651220	200651700	+	solo_LTR	chimeric solo_LTR	ERV_171395_MLT1A1	chr1:200651277-200651634	MLT1A1;	noncoding	multiple_body_sites
HERV_00000924	chr1	200845371	200845778	-	solo_LTR	solo_LTR	ERV_339797_LTR72B	chr1:200845794-200845298	LTR72B;	noncoding	body_site_specific
HERV_00000925	chr1	201119323	201119656	+	solo_LTR	chimeric solo_LTR	ERV_171849_MamGypLTR3	chr1:201119389-201119596	MamGypLTR3;	noncoding	multiple_body_sites
HERV_00000926	chr1	201401260	201401798	-	solo_LTR	chimeric solo_LTR	ERV_340159_MLT1B	chr1:201401734-201401334	MLT1B;	noncoding	multiple_body_sites
HERV_00000927	chr1	201493238	201493717	+	solo_LTR	chimeric solo_LTR	ERV_172198_THE1B	chr1:201493312-201493636	THE1B;	noncoding	multiple_body_sites
HERV_00000928	chr1	201507354	201514874	-	solo_LTR	chimeric solo_LTR	ERV_340238_MLT1G1	chr1:201514799-201514256	MLT1G1;	noncoding	multiple_body_sites
HERV_00000929	chr1	201515206	201515932	-	solo_LTR	chimeric solo_LTR	ERV_340239_LTR8	chr1:201516005-201515280	LTR8;	noncoding	multiple_body_sites
HERV_00000930	chr1	201517086	201518224	+	truncated	chimeric truncated	ERV_172232_LTR8	chr1:201517160-201518169	LTR8;	noncoding	multiple_body_sites
HERV_00000931	chr1	201521958	201529217	+	solo_LTR	chimeric solo_LTR	ERV_172252_MLT2B4	chr1:201528644-201529170	MLT2B4;	noncoding	multiple_body_sites
HERV_00000932	chr1	202167349	202167799	+	truncated	chimeric truncated	ERV_172937_LTR2C	chr1:202166951-202167740	LTR2C;	noncoding	body_site_specific
HERV_00000933	chr1	202182106	202182726	-	truncated	chimeric truncated	ERV_340806_MLT2D	chr1:202182648-202182173	MLT2D;	noncoding	body_site_specific
HERV_00000934	chr1	202294449	202294877	-	solo_LTR	chimeric solo_LTR	ERV_340883_MLT1H	chr1:202294818-202294334	MLT1H;	noncoding	body_site_specific
HERV_00000935	chr1	202316063	202316624	-	solo_LTR	chimeric solo_LTR	ERV_340898_MSTA1	chr1:202316556-202316129	MSTA1;	noncoding	multiple_body_sites
HERV_00000936	chr1	202551588	202562850	+	solo_LTR	chimeric solo_LTR	ERV_173300_MLT1E2	chr1:202551662-202552117	MLT1E2;	noncoding	multiple_body_sites
HERV_00000937	chr1	202909677	202910070	+	solo_LTR	chimeric solo_LTR	ERV_173672_LTR33	chr1:202909741-202910003	LTR33;	noncoding	multiple_body_sites
HERV_00000938	chr1	202949715	202950249	+	truncated	chimeric truncated	ERV_173712_MLT1J	chr1:202949789-202950652	MLT1J;	noncoding	multiple_body_sites
HERV_00000939	chr1	203018570	203019085	-	solo_LTR	chimeric solo_LTR	ERV_341480_MLT1A1	chr1:203019025-203018626	MLT1A1;	noncoding	multiple_body_sites
HERV_00000940	chr1	203409815	203410330	-	solo_LTR	chimeric solo_LTR	ERV_341737_LTR85a	chr1:203410255-203409887	LTR85a;	noncoding	multiple_body_sites
HERV_00000941	chr1	203414395	203415034	+	solo_LTR	chimeric solo_LTR	ERV_174136_MER9a2	chr1:203414466-203414978	MER9a2;	noncoding	multiple_body_sites
HERV_00000942	chr1	203418278	203418988	+	truncated	chimeric truncated	ERV_174137_MamGypLTR3a	chr1:203418350-203418924	MamGypLTR3a;	noncoding	body_site_specific
HERV_00000943	chr1	203419004	203419685	-	solo_LTR	chimeric solo_LTR	ERV_341740_MLT1L	chr1:203419614-203419064	MLT1L;	noncoding	body_site_specific
HERV_00000944	chr1	203426789	203429582	-	full_length	3' readthrough	ERV_341747_HERVK22-int,LTR22A	chr1:203429583-203426863	HERVK22-int;LTR22A;	coding	multiple_body_sites
HERV_00000945	chr1	203551151	203552357	-	truncated	chimeric truncated	ERV_341849_MER49	chr1:203552139-203551155	MER49;	noncoding	multiple_body_sites
HERV_00000946	chr1	203776642	203777059	+	chimeric	chimeric	ERV_174575_MER21C;ERV_174576_LTR78B	chr1:203776716-203776839;chr1:203776847-203776988	LTR78B;MER21C;	noncoding	multiple_body_sites
HERV_00000947	chr1	204120028	204120265	+	solo_LTR	chimeric solo_LTR	ERV_174975_MLT1A0	chr1:204120103-204120189	MLT1A0;	noncoding	multiple_body_sites
HERV_00000948	chr1	204233003	204234049	+	chimeric	chimeric	ERV_175089_MLT1C-int,MLT1C;ERV_175090_MLT1C-int	chr1:204230686-204234453;chr1:204233104-204233994	MLT1C;MLT1C-int;	noncoding	body_site_specific
HERV_00000949	chr1	204521263	204526171	-	chimeric	chimeric	ERV_342643_MLT1H2;ERV_342644_MLT1H2	chr1:204521380-204521211;chr1:204521682-204521480	MLT1H2;	noncoding	body_site_specific
HERV_00000950	chr1	205331973	205332423	+	solo_LTR	chimeric solo_LTR	ERV_176250_MLT1C	chr1:205331922-205332355	MLT1C;	noncoding	multiple_body_sites
HERV_00000951	chr1	205554920	205555440	-	solo_LTR	chimeric solo_LTR	ERV_343510_MSTA	chr1:205555369-205554990	MSTA;	noncoding	multiple_body_sites
HERV_00000952	chr1	205797232	205797688	+	solo_LTR	chimeric solo_LTR	ERV_176769_MLT1K	chr1:205797299-205797618	MLT1K;	noncoding	multiple_body_sites
HERV_00000953	chr1	205871673	205875190	+	truncated	chimeric truncated	ERV_176822_HERVH-int,LTR7B	chr1:205871746-205875115	HERVH-int;LTR7B;	noncoding	body_site_specific
HERV_00000954	chr1	206010726	206011172	+	solo_LTR	chimeric solo_LTR	ERV_176928_MamGypLTR3a	chr1:206010795-206011107	MamGypLTR3a;	noncoding	body_site_specific
HERV_00000955	chr1	206067442	206068801	+	chimeric	chimeric	ERV_176970_LTR85b;ERV_176971_MER83C	chr1:206067495-206068726;chr1:206067539-206067903	LTR85b;MER83C;	noncoding	multiple_body_sites
HERV_00000956	chr1	206122098	206122661	-	truncated	chimeric truncated	ERV_343920_MLT2B4	chr1:206122609-206122004	MLT2B4;	noncoding	body_site_specific
HERV_00000957	chr1	206680917	206681516	-	solo_LTR	chimeric solo_LTR	ERV_344301_MLT1J	chr1:206681450-206680973	MLT1J;	noncoding	body_site_specific
HERV_00000958	chr1	206907245	206907522	+	solo_LTR	chimeric solo_LTR	ERV_177766_MLT1J	chr1:206907319-206907447	MLT1J;	noncoding	body_site_specific
HERV_00000959	chr1	207117464	207117993	-	truncated	chimeric truncated	ERV_344610_MER34	chr1:207117924-207117531	MER34;	noncoding	body_site_specific
HERV_00000960	chr1	207118243	207118754	-	solo_LTR	chimeric solo_LTR	ERV_344611_THE1C	chr1:207118689-207118311	THE1C;	noncoding	multiple_body_sites
HERV_00000961	chr1	207118764	207120536	-	truncated	chimeric truncated	ERV_344612_ERVL-E-int,MLT2F	chr1:207120476-207118838	ERVL-E-int;MLT2F;	noncoding	body_site_specific
HERV_00000962	chr1	207136727	207137194	+	solo_LTR	solo_LTR	ERV_177971_MER34D	chr1:207136680-207137248	MER34D;	noncoding	body_site_specific
HERV_00000963	chr1	207137300	207140517	-	chimeric	chimeric	ERV_344622_ERV3-16A3_I-int;ERV_344623_MER4B	chr1:207140442-207135436;chr1:207138106-207137257	ERV3-16A3_I-int;MER4B;	noncoding	multiple_body_sites
HERV_00000964	chr1	207363107	207363667	+	solo_LTR	chimeric solo_LTR	ERV_178106_MLT1J1	chr1:207363181-207363598	MLT1J1;	noncoding	multiple_body_sites
HERV_00000965	chr1	207366304	207367010	-	solo_LTR	chimeric solo_LTR	ERV_344758_MLT2B2	chr1:207366941-207366378	MLT2B2;	noncoding	multiple_body_sites
HERV_00000966	chr1	207377784	207378397	+	solo_LTR	chimeric solo_LTR	ERV_178121_MER51E	chr1:207377858-207378329	MER51E;	noncoding	multiple_body_sites
HERV_00000967	chr1	207426763	207427239	+	truncated	truncated	ERV_178172_ERVL-E-int	chr1:207417758-207427383	ERVL-E-int;	noncoding	body_site_specific
HERV_00000968	chr1	207508701	207509132	+	solo_LTR	chimeric solo_LTR	ERV_178240_LTR24	chr1:207508769-207509058	LTR24;	noncoding	body_site_specific
HERV_00000969	chr1	207518402	207518980	-	solo_LTR	chimeric solo_LTR	ERV_344848_MLT1C	chr1:207518923-207518466	MLT1C;	noncoding	body_site_specific
HERV_00000970	chr1	207621973	207639471	-	chimeric	chimeric	ERV_344915_LTR7;ERV_344916_LTR5_Hs,HERVK-int	chr1:207634199-207633751;chr1:207639312-207635112	HERVK-int;LTR5_Hs;LTR7;	coding	multiple_body_sites
HERV_00000971	chr1	207630965	207631951	-	truncated	chimeric truncated	ERV_344914_LTR85c	chr1:207631852-207631038	LTR85c;	noncoding	multiple_body_sites
HERV_00000972	chr1	207784547	207785055	-	solo_LTR	chimeric solo_LTR	ERV_344997_THE1C	chr1:207784990-207784618	THE1C;	noncoding	multiple_body_sites
HERV_00000973	chr1	209239339	209239772	+	solo_LTR	chimeric solo_LTR	ERV_179785_MER65C	chr1:209239261-209239718	MER65C;	noncoding	body_site_specific
HERV_00000974	chr1	209382829	209383537	+	solo_LTR	chimeric solo_LTR	ERV_179901_MER41A	chr1:209382903-209383462	MER41A;	noncoding	multiple_body_sites
HERV_00000975	chr1	209531287	209540770	+	truncated	chimeric truncated	ERV_180030_LTR33A	chr1:209535636-209536075	LTR33A;	noncoding	multiple_body_sites
HERV_00000976	chr1	209664698	209665077	-	chimeric	chimeric	ERV_346173_LTR85c;ERV_346174_LTR104_Mam	chr1:209665006-209664760;chr1:209665019-209664903	LTR104_Mam;LTR85c;	noncoding	multiple_body_sites
HERV_00000977	chr1	209735338	209736232	-	truncated	chimeric truncated	ERV_346213_LTR33	chr1:209736170-209735392	LTR33;	noncoding	body_site_specific
HERV_00000978	chr1	209736675	209737237	+	truncated	chimeric truncated	ERV_180220_MER110A	chr1:209736740-209737183	MER110A;	noncoding	body_site_specific
HERV_00000979	chr1	209738532	209739007	+	solo_LTR	chimeric solo_LTR	ERV_180222_MLT1C	chr1:209738600-209739054	MLT1C;	noncoding	multiple_body_sites
HERV_00000980	chr1	209742887	209743440	-	solo_LTR	chimeric solo_LTR	ERV_346218_MLT1J	chr1:209743389-209742946	MLT1J;	noncoding	body_site_specific
HERV_00000981	chr1	209772051	209772440	-	solo_LTR	chimeric solo_LTR	ERV_346238_MLT1B	chr1:209772492-209772117	MLT1B;	noncoding	multiple_body_sites
HERV_00000982	chr1	211378267	211378656	+	truncated	chimeric truncated	ERV_181619_MLT1N2	chr1:211378329-211378978	MLT1N2;	noncoding	body_site_specific
HERV_00000983	chr1	211528522	211528948	-	solo_LTR	chimeric solo_LTR	ERV_347392_LTR7B	chr1:211528890-211528463	LTR7B;	noncoding	body_site_specific
HERV_00000984	chr1	211587636	211587966	+	solo_LTR	chimeric solo_LTR	ERV_181860_MLT1D	chr1:211587700-211588144	MLT1D;	noncoding	body_site_specific
HERV_00000985	chr1	211684099	211684709	-	solo_LTR	chimeric solo_LTR	ERV_347527_MER66B	chr1:211684624-211684159	MER66B;	noncoding	body_site_specific
HERV_00000986	chr1	211726261	211726877	-	solo_LTR	chimeric solo_LTR	ERV_347560_MLT1K	chr1:211726807-211726328	MLT1K;	noncoding	body_site_specific
HERV_00000987	chr1	211727349	211727765	+	solo_LTR	chimeric solo_LTR	ERV_182019_MSTB	chr1:211727423-211727833	MSTB;	noncoding	body_site_specific
HERV_00000988	chr1	212352905	212353522	-	solo_LTR	chimeric solo_LTR	ERV_348065_MLT1F2	chr1:212353464-212352963	MLT1F2;	noncoding	multiple_body_sites
HERV_00000989	chr1	212418905	212419600	+	truncated	chimeric truncated	ERV_182690_LTR33A_	chr1:212418912-212419543	LTR33A_;	noncoding	body_site_specific
HERV_00000990	chr1	212556671	212557563	+	truncated	chimeric truncated	ERV_182856_MLT2B4	chr1:212556745-212557514	MLT2B4;	noncoding	body_site_specific
HERV_00000991	chr1	212632491	212633733	+	solo_LTR	chimeric solo_LTR	ERV_182926_LTR9	chr1:212633014-212633662	LTR9;	noncoding	multiple_body_sites
HERV_00000992	chr1	212634344	212634948	-	solo_LTR	chimeric solo_LTR	ERV_348272_MLT1H1	chr1:212634892-212634410	MLT1H1;	noncoding	multiple_body_sites
HERV_00000993	chr1	212674000	212675308	+	solo_LTR	chimeric solo_LTR	ERV_182963_MLT1J	chr1:212674838-212675291	MLT1J;	noncoding	body_site_specific
HERV_00000994	chr1	212723319	212723917	+	solo_LTR	chimeric solo_LTR	ERV_183012_MLT1H2	chr1:212723374-212723848	MLT1H2;	noncoding	body_site_specific
HERV_00000995	chr1	212934679	212935433	-	full_length	unit-length	ERV_348512_LTR16D,ERVL-E-int	chr1:212939362-212933615	ERVL-E-int;LTR16D;	noncoding	body_site_specific
HERV_00000996	chr1	214275199	214275655	-	solo_LTR	chimeric solo_LTR	ERV_349401_LTR12	chr1:214276046-214275254	LTR12;	noncoding	body_site_specific
HERV_00000997	chr1	214276999	214277469	-	solo_LTR	chimeric solo_LTR	ERV_349404_MLT1D	chr1:214277417-214276964	MLT1D;	noncoding	body_site_specific
HERV_00000998	chr1	215458324	215458984	+	solo_LTR	chimeric solo_LTR	ERV_185299_LTR40a	chr1:215458395-215458940	LTR40a;	noncoding	body_site_specific
HERV_00000999	chr1	215583172	215585261	-	full_length	transcribed from upstream	ERV_350182_MER41B,MER41-int	chr1:215585193-215583131	MER41B;MER41-int;	noncoding	multiple_body_sites
HERV_00001000	chr1	215615617	215616260	-	solo_LTR	chimeric solo_LTR	ERV_350203_MER39	chr1:215616185-215615688	MER39;	noncoding	multiple_body_sites
HERV_00001001	chr1	215616713	215617011	+	solo_LTR	chimeric solo_LTR	ERV_185426_MER21B	chr1:215616787-215616934	MER21B;	noncoding	multiple_body_sites
HERV_00001002	chr1	216136739	216136989	+	solo_LTR	chimeric solo_LTR	ERV_185863_MLT1C	chr1:216136558-216136972	MLT1C;	noncoding	body_site_specific
HERV_00001003	chr1	216137184	216137732	-	chimeric	chimeric	ERV_350446_THE1A;ERV_350447_MLT2A1	chr1:216137483-216137241;chr1:216137855-216137487	MLT2A1;THE1A;	noncoding	body_site_specific
HERV_00001004	chr1	217737432	217737713	-	truncated	truncated	ERV_351224_LTR16D2	chr1:217737740-217737273	LTR16D2;	noncoding	body_site_specific
HERV_00001005	chr1	217774442	217782190	-	truncated	chimeric truncated	ERV_351248_MLT1F2	chr1:217777078-217776401	MLT1F2;	noncoding	body_site_specific
HERV_00001006	chr1	219307582	219309582	+	chimeric	chimeric	ERV_188578_THE1A;ERV_188579_THE1A-int,THE1A	chr1:219307626-219307971;chr1:219307968-219309816	THE1A;THE1A-int;	noncoding	multiple_body_sites
HERV_00001007	chr1	219407667	219408144	-	solo_LTR	chimeric solo_LTR	ERV_352207_MLT1A0	chr1:219408079-219407717	MLT1A0;	noncoding	body_site_specific
HERV_00001008	chr1	219920654	219921359	+	solo_LTR	chimeric solo_LTR	ERV_189127_LTR24C	chr1:219920722-219921292	LTR24C;	noncoding	body_site_specific
HERV_00001009	chr1	220064273	220064743	-	solo_LTR	chimeric solo_LTR	ERV_352581_LTR16A	chr1:220064682-220064338	LTR16A;	noncoding	body_site_specific
HERV_00001010	chr1	220287050	220287572	+	solo_LTR	chimeric solo_LTR	ERV_189507_MSTB	chr1:220287120-220287513	MSTB;	noncoding	body_site_specific
HERV_00001011	chr1	220488226	220494517	+	solo_LTR	chimeric solo_LTR	ERV_189669_MLT1F2	chr1:220492122-220492671	MLT1F2;	noncoding	body_site_specific
HERV_00001012	chr1	220702092	220702587	-	solo_LTR	chimeric solo_LTR	ERV_353062_LTR64	chr1:220702520-220701931	LTR64;	noncoding	multiple_body_sites
HERV_00001013	chr1	220747406	220748087	-	solo_LTR	chimeric solo_LTR	ERV_353092_MER67B	chr1:220748023-220747377	MER67B;	noncoding	multiple_body_sites
HERV_00001014	chr1	220755238	220755927	-	solo_LTR	chimeric solo_LTR	ERV_353096_MER74A	chr1:220755847-220755310	MER74A;	noncoding	multiple_body_sites
HERV_00001015	chr1	220757400	220757890	-	solo_LTR	chimeric solo_LTR	ERV_353099_MLT1A	chr1:220757820-220757467	MLT1A;	noncoding	multiple_body_sites
HERV_00001016	chr1	220772892	220773635	+	solo_LTR	chimeric solo_LTR	ERV_189898_MER21C	chr1:220772902-220773727	MER21C;	noncoding	body_site_specific
HERV_00001017	chr1	220777829	220778483	-	truncated	chimeric truncated	ERV_353115_MSTA	chr1:220778627-220777888	MSTA;	noncoding	multiple_body_sites
HERV_00001018	chr1	220778629	220779219	+	solo_LTR	chimeric solo_LTR	ERV_189903_MER34	chr1:220778651-220779144	MER34;	noncoding	multiple_body_sites
HERV_00001019	chr1	220802978	220803470	-	solo_LTR	chimeric solo_LTR	ERV_353132_THE1B	chr1:220803407-220803044	THE1B;	noncoding	multiple_body_sites
HERV_00001020	chr1	220829438	220830108	-	solo_LTR	chimeric solo_LTR	ERV_353147_MLT2A2	chr1:220830050-220829512	MLT2A2;	noncoding	multiple_body_sites
HERV_00001021	chr1	221706404	221714911	+	solo_LTR	chimeric solo_LTR	ERV_190672_LTR9	chr1:221714229-221714848	LTR9;	noncoding	body_site_specific
HERV_00001022	chr1	222513979	222522350	+	solo_LTR	chimeric solo_LTR	ERV_191410_MLT1D	chr1:222514778-222515205	MLT1D;	noncoding	body_site_specific
HERV_00001023	chr1	222555878	222556409	-	solo_LTR	chimeric solo_LTR	ERV_354161_LTR64	chr1:222556344-222555950	LTR64;	noncoding	multiple_body_sites
HERV_00001024	chr1	222747015	222754839	+	chimeric	chimeric	ERV_191613_MLT1F;ERV_191614_MLT1A0;ERV_191616_MLT1F2	chr1:222753565-222753809;chr1:222753824-222754475;chr1:222754477-222754764	MLT1A0;MLT1F;MLT1F2;	noncoding	multiple_body_sites
HERV_00001025	chr1	222750896	222751535	-	truncated	chimeric truncated	ERV_354277_MLT1I	chr1:222751465-222751142	MLT1I;	noncoding	body_site_specific
HERV_00001026	chr1	222752102	222752765	+	solo_LTR	chimeric solo_LTR	ERV_191609_MLT2B1	chr1:222752175-222752705	MLT2B1;	noncoding	multiple_body_sites
HERV_00001027	chr1	222755137	222755924	-	chimeric	chimeric	ERV_354280_MSTA;ERV_354281_MamGypLTR3a	chr1:222755575-222755207;chr1:222755855-222755582	MamGypLTR3a;MSTA;	noncoding	multiple_body_sites
HERV_00001028	chr1	223072255	223074963	-	solo_LTR	chimeric solo_LTR	ERV_354498_MLT1J2	chr1:223072567-223072194	MLT1J2;	noncoding	body_site_specific
HERV_00001029	chr1	223118268	223119119	-	truncated	truncated	ERV_354542_MER4B	chr1:223119189-223117831	MER4B;	noncoding	body_site_specific
HERV_00001030	chr1	223176876	223194871	+	chimeric	chimeric	ERV_192029_MLT1A0;ERV_192049_MLT1G3	chr1:223176732-223177097;chr1:223193627-223194800	MLT1A0;MLT1G3;	noncoding	body_site_specific
HERV_00001031	chr1	223192759	223193065	+	solo_LTR	chimeric solo_LTR	ERV_192047_MamGypLTR2c	chr1:223192826-223192998	MamGypLTR2c;	noncoding	body_site_specific
HERV_00001032	chr1	223204924	223205447	-	solo_LTR	chimeric solo_LTR	ERV_354612_MLT1A0	chr1:223205372-223205022	MLT1A0;	noncoding	multiple_body_sites
HERV_00001033	chr1	223206983	223208434	+	truncated	chimeric truncated	ERV_192066_HERVP71A-int,LTR71B	chr1:223207049-223210084	HERVP71A-int;LTR71B;	noncoding	multiple_body_sites
HERV_00001034	chr1	223217897	223220455	+	full_length	unit-length	ERV_192074_MSTB1,MSTB1-int	chr1:223217485-223220491	MSTB1;MSTB1-int;	noncoding	body_site_specific
HERV_00001035	chr1	223230870	223231438	-	solo_LTR	chimeric solo_LTR	ERV_354625_LTR33A_	chr1:223231363-223230944	LTR33A_;	noncoding	multiple_body_sites
HERV_00001036	chr1	223391254	223392004	-	solo_LTR	chimeric solo_LTR	ERV_354708_MLT1A0	chr1:223391929-223391581	MLT1A0;	noncoding	body_site_specific
HERV_00001037	chr1	223548316	223548844	+	solo_LTR	chimeric solo_LTR	ERV_192357_MLT1A0	chr1:223548409-223548770	MLT1A0;	noncoding	multiple_body_sites
HERV_00001038	chr1	223747209	223747931	-	solo_LTR	chimeric solo_LTR	ERV_354920_LTR48B	chr1:223747870-223747283	LTR48B;	noncoding	body_site_specific
HERV_00001039	chr1	223958923	223959919	+	truncated	chimeric truncated	ERV_192740_MER21C	chr1:223959020-223960504	MER21C;	noncoding	multiple_body_sites
HERV_00001040	chr1	223962176	223974048	+	chimeric	chimeric	ERV_192749_MLT1D;ERV_192761_MER21C;ERV_192763_MER11B	chr1:223964269-223964427;chr1:223970787-223972255;chr1:223972257-223973316	MER11B;MER21C;MLT1D;	noncoding	multiple_body_sites
HERV_00001041	chr1	223962325	223974046	-	truncated	chimeric truncated	ERV_355062_LTR41	chr1:223963186-223962400	LTR41;	noncoding	multiple_body_sites
HERV_00001042	chr1	224058884	224067561	+	chimeric	chimeric	ERV_192861_MLT1D;ERV_192864_MLT1D	chr1:224059304-224059419;chr1:224059877-224060285	MLT1D;	noncoding	body_site_specific
HERV_00001043	chr1	224602467	224603633	-	chimeric	chimeric	ERV_355632_MER34B;ERV_355633_MER4C	chr1:224603568-224602539;chr1:224603369-224602903	MER34B;MER4C;	noncoding	multiple_body_sites
HERV_00001044	chr1	224771629	224772268	+	solo_LTR	chimeric solo_LTR	ERV_193654_MLT1D	chr1:224771697-224772200	MLT1D;	noncoding	body_site_specific
HERV_00001045	chr1	224883849	224884182	-	solo_LTR	solo_LTR	ERV_355834_MER34B	chr1:224884250-224883734	MER34B;	noncoding	body_site_specific
HERV_00001046	chr1	224919551	224920022	-	solo_LTR	chimeric solo_LTR	ERV_355858_MER51A	chr1:224919947-224919443	MER51A;	noncoding	body_site_specific
HERV_00001047	chr1	224922100	224929643	-	solo_LTR	chimeric solo_LTR	ERV_355862_LTR41B	chr1:224922859-224922174	LTR41B;	noncoding	body_site_specific
HERV_00001048	chr1	225005911	225007098	+	solo_LTR	chimeric solo_LTR	ERV_193832_MER11B	chr1:225005961-225007042	MER11B;	noncoding	body_site_specific
HERV_00001049	chr1	225221999	225229319	+	full_length	3' readthrough	ERV_193946_LTR22E,HERVK22-int	chr1:225221660-225229271	HERVK22-int;LTR22E;	noncoding	multiple_body_sites
HERV_00001050	chr1	225405271	225405825	+	solo_LTR	chimeric solo_LTR	ERV_194097_MSTD	chr1:225405346-225405750	MSTD;	noncoding	multiple_body_sites
HERV_00001051	chr1	225431127	225432491	+	solo_LTR	chimeric solo_LTR	ERV_194123_LTR12C	chr1:225431183-225432744	LTR12C;	noncoding	body_site_specific
HERV_00001052	chr1	225476150	225486623	+	chimeric	chimeric	ERV_194165_MLT2B4;ERV_194166_MLT1A0	chr1:225476224-225476634;chr1:225476669-225476808	MLT1A0;MLT2B4;	noncoding	body_site_specific
HERV_00001053	chr1	225840438	225840807	-	solo_LTR	chimeric solo_LTR	ERV_356388_LTR37A	chr1:225840732-225840505	LTR37A;	noncoding	multiple_body_sites
HERV_00001054	chr1	225915525	225916153	-	solo_LTR	chimeric solo_LTR	ERV_356448_MER70C	chr1:225916085-225915599	MER70C;	noncoding	multiple_body_sites
HERV_00001055	chr1	226112772	226113001	+	solo_LTR	chimeric solo_LTR	ERV_194890_MLT1O	chr1:226112843-226112931	MLT1O;	noncoding	body_site_specific
HERV_00001056	chr1	226153698	226154478	+	truncated	chimeric truncated	ERV_194932_MLT1F	chr1:226153772-226154407	MLT1F;	noncoding	multiple_body_sites
HERV_00001057	chr1	226357434	226358414	-	truncated	chimeric truncated	ERV_356859_ERVL-E-int	chr1:226358354-226357508	ERVL-E-int;	noncoding	body_site_specific
HERV_00001058	chr1	226363400	226363833	+	truncated	chimeric truncated	ERV_195188_MLT1O	chr1:226363474-226363765	MLT1O;	noncoding	multiple_body_sites
HERV_00001059	chr1	226598797	226599284	-	solo_LTR	chimeric solo_LTR	ERV_357042_THE1B	chr1:226599215-226598857	THE1B;	noncoding	body_site_specific
HERV_00001060	chr1	226611277	226616549	-	chimeric	chimeric	ERV_357048_MER61A,MER61-int;ERV_357049_MER61-int;ERV_357050_MER61-int	chr1:226616622-226611190;chr1:226613673-226612056;chr1:226616300-226615435	MER61A;MER61-int;	noncoding	multiple_body_sites
HERV_00001061	chr1	226908611	226919022	+	solo_LTR	chimeric solo_LTR	ERV_195712_MLT1J1	chr1:226918707-226918953	MLT1J1;	noncoding	multiple_body_sites
HERV_00001062	chr1	226916688	226917411	+	solo_LTR	chimeric solo_LTR	ERV_195711_MER4B	chr1:226916744-226917346	MER4B;	noncoding	multiple_body_sites
HERV_00001063	chr1	226919668	226920027	+	solo_LTR	chimeric solo_LTR	ERV_195713_LTR85a	chr1:226919736-226919968	LTR85a;	noncoding	body_site_specific
HERV_00001064	chr1	226921826	226923095	+	full_length	transcribed from upstream	ERV_195715_THE1B-int,THE1B	chr1:226921889-226923056	THE1B;THE1B-int;	noncoding	body_site_specific
HERV_00001065	chr1	227781568	227781809	-	solo_LTR	chimeric solo_LTR	ERV_357748_MLT1C	chr1:227781734-227781642	MLT1C;	noncoding	body_site_specific
HERV_00001066	chr1	228085800	228087111	+	truncated	chimeric truncated	ERV_196657_MER21B	chr1:228085858-228087054	MER21B;	noncoding	multiple_body_sites
HERV_00001067	chr1	228110387	228110878	+	solo_LTR	chimeric solo_LTR	ERV_196678_MER65D	chr1:228110461-228110821	MER65D;	noncoding	multiple_body_sites
HERV_00001068	chr1	228110854	228112201	-	truncated	chimeric truncated	ERV_357898_MER4E	chr1:228112134-228110879	MER4E;	noncoding	multiple_body_sites
HERV_00001069	chr1	228123782	228125014	+	chimeric	chimeric	ERV_196686_MER65D;ERV_196687_MER50;ERV_196688_ERV24_Prim-int	chr1:228123845-228124063;chr1:228124092-228124767;chr1:228124794-228132081	ERV24_Prim-int;MER50;MER65D;	noncoding	body_site_specific
HERV_00001070	chr1	228161186	228161904	-	chimeric	chimeric	ERV_357927_MLT2C2;ERV_357928_MLT1B	chr1:228161305-228161258;chr1:228161847-228161481	MLT1B;MLT2C2;	noncoding	body_site_specific
HERV_00001071	chr1	228183918	228184417	+	solo_LTR	chimeric solo_LTR	ERV_196735_MLT1B	chr1:228183989-228184347	MLT1B;	noncoding	generally_ubiquitously_expressed
HERV_00001072	chr1	228251830	228253135	-	truncated	chimeric truncated	ERV_357999_HERVL-int	chr1:228253090-228250669	HERVL-int;	noncoding	body_site_specific
HERV_00001073	chr1	228296573	228297546	-	truncated	chimeric truncated	ERV_358012_MLT1B-int	chr1:228297472-228296640	MLT1B-int;	noncoding	multiple_body_sites
HERV_00001074	chr1	228347528	228348308	-	truncated	chimeric truncated	ERV_358032_LTR40A1,HERVL40-int	chr1:228348253-228346851	HERVL40-int;LTR40A1;	noncoding	body_site_specific
HERV_00001075	chr1	228379582	228379976	+	solo_LTR	chimeric solo_LTR	ERV_196848_MER90	chr1:228379649-228379902	MER90;	noncoding	multiple_body_sites
HERV_00001076	chr1	228380498	228381108	-	truncated	chimeric truncated	ERV_358040_MER39	chr1:228381022-228380506	MER39;	noncoding	multiple_body_sites
HERV_00001077	chr1	228383398	228383994	-	solo_LTR	chimeric solo_LTR	ERV_358045_MER21B	chr1:228383951-228383208	MER21B;	noncoding	body_site_specific
HERV_00001078	chr1	228411060	228413112	+	truncated	chimeric truncated	ERV_196884_MER34C2	chr1:228412830-228413699	MER34C2;	noncoding	body_site_specific
HERV_00001079	chr1	228411863	228412534	+	chimeric	chimeric	ERV_196881_LTR54B;ERV_196882_LTR31	chr1:228411910-228411996;chr1:228412029-228412478	LTR31;LTR54B;	noncoding	multiple_body_sites
HERV_00001080	chr1	228417499	228418276	-	chimeric	chimeric	ERV_358058_MER41B;ERV_358059_MER34	chr1:228418041-228417414;chr1:228418215-228418094	MER34;MER41B;	noncoding	body_site_specific
HERV_00001081	chr1	228418464	228419006	-	solo_LTR	chimeric solo_LTR	ERV_358060_MER4A1	chr1:228418938-228418516	MER4A1;	noncoding	body_site_specific
HERV_00001082	chr1	228419024	228419346	+	solo_LTR	chimeric solo_LTR	ERV_196891_MER34A	chr1:228419092-228419281	MER34A;	noncoding	body_site_specific
HERV_00001083	chr1	228419983	228420300	+	solo_LTR	chimeric solo_LTR	ERV_196893_MLT1A0	chr1:228420050-228420404	MLT1A0;	noncoding	body_site_specific
HERV_00001084	chr1	228435394	228445275	-	solo_LTR	chimeric solo_LTR	ERV_358076_MER49	chr1:228442382-228441455	MER49;	noncoding	body_site_specific
HERV_00001085	chr1	228442623	228443701	+	chimeric	chimeric	ERV_196914_MLT1A0;ERV_196915_MER41B	chr1:228442680-228443649;chr1:228442700-228443299	MER41B;MLT1A0;	noncoding	body_site_specific
HERV_00001086	chr1	228467275	228468264	-	solo_LTR	chimeric solo_LTR	ERV_358089_MER39B	chr1:228468138-228467533	MER39B;	noncoding	body_site_specific
HERV_00001087	chr1	228480559	228481006	-	solo_LTR	chimeric solo_LTR	ERV_358098_MER65A	chr1:228480931-228480494	MER65A;	noncoding	body_site_specific
HERV_00001088	chr1	228491366	228493044	-	truncated	chimeric truncated	ERV_358106_MER34	chr1:228492979-228491021	MER34;	noncoding	multiple_body_sites
HERV_00001089	chr1	228648544	228650204	+	truncated	chimeric truncated	ERV_197107_MER101-int	chr1:228648618-228650136	MER101-int;	noncoding	multiple_body_sites
HERV_00001090	chr1	228858811	228859464	-	solo_LTR	chimeric solo_LTR	ERV_358318_MLT2B2	chr1:228859400-228858880	MLT2B2;	noncoding	body_site_specific
HERV_00001091	chr1	228948486	228952403	+	chimeric	chimeric	ERV_197343_HERVH-int,LTR7Y;ERV_197344_MSTC	chr1:228947424-228951922;chr1:228951892-228955468	HERVH-int;LTR7Y;MSTC;	noncoding	body_site_specific
HERV_00001092	chr1	228956775	228957187	+	solo_LTR	solo_LTR	ERV_197348_LTR8	chr1:228956635-228957339	LTR8;	noncoding	body_site_specific
HERV_00001093	chr1	229292752	229293598	-	solo_LTR	chimeric solo_LTR	ERV_358608_MER21C	chr1:229293544-229292791	MER21C;	noncoding	body_site_specific
HERV_00001094	chr1	229412353	229418739	+	full_length	transcribed from upstream	ERV_197797_LTR7,HERVH-int	chr1:229412418-229418699	HERVH-int;LTR7;	noncoding	multiple_body_sites
HERV_00001095	chr1	229418754	229419143	+	solo_LTR	chimeric solo_LTR	ERV_197799_LTR7B	chr1:229418824-229419191	LTR7B;	noncoding	multiple_body_sites
HERV_00001096	chr1	229563921	229570451	+	truncated	chimeric truncated	ERV_197988_MLT1C	chr1:229563732-229564497	MLT1C;	noncoding	multiple_body_sites
HERV_00001097	chr1	229866425	229866893	+	solo_LTR	chimeric solo_LTR	ERV_198281_LTR12C	chr1:229865276-229866822	LTR12C;	noncoding	body_site_specific
HERV_00001098	chr1	229888376	229889283	+	truncated	truncated	ERV_198305_ERV3-16A3_I-int	chr1:229887855-229890749	ERV3-16A3_I-int;	noncoding	body_site_specific
HERV_00001099	chr1	230437491	230437863	-	solo_LTR	chimeric solo_LTR	ERV_359398_MLT1D	chr1:230437832-230437411	MLT1D;	noncoding	body_site_specific
HERV_00001100	chr1	230595697	230609036	+	chimeric	chimeric	ERV_198879_MER41B;ERV_198880_LTR7,HERVH-int	chr1:230599782-230600292;chr1:230601216-230609099	HERVH-int;LTR7;MER41B;	noncoding	multiple_body_sites
HERV_00001101	chr1	230638467	230645180	-	solo_LTR	chimeric solo_LTR	ERV_359537_LTR37A	chr1:230638646-230638232	LTR37A;	noncoding	body_site_specific
HERV_00001102	chr1	230769191	230775362	-	solo_LTR	chimeric solo_LTR	ERV_359614_MamGypLTR1b	chr1:230775293-230775044	MamGypLTR1b;	noncoding	multiple_body_sites
HERV_00001103	chr1	230844055	230844478	+	solo_LTR	chimeric solo_LTR	ERV_199094_MSTA	chr1:230844125-230844542	MSTA;	noncoding	body_site_specific
HERV_00001104	chr1	230876179	230876601	-	solo_LTR	chimeric solo_LTR	ERV_359670_LTR16E1	chr1:230876538-230876241	LTR16E1;	noncoding	body_site_specific
HERV_00001105	chr1	230926052	230926746	-	solo_LTR	chimeric solo_LTR	ERV_359701_MER68	chr1:230926679-230926126	MER68;	noncoding	multiple_body_sites
HERV_00001106	chr1	231211903	231212650	-	solo_LTR	chimeric solo_LTR	ERV_359907_LTR6A	chr1:231212599-231211957	LTR6A;	noncoding	body_site_specific
HERV_00001107	chr1	231317657	231320042	+	chimeric	chimeric	ERV_199560_LTR12D;ERV_199561_MamGypLTR1c	chr1:231317286-231318194;chr1:231318324-231318534	LTR12D;MamGypLTR1c;	noncoding	body_site_specific
HERV_00001108	chr1	231323041	231323730	+	solo_LTR	chimeric solo_LTR	ERV_199564_MER50	chr1:231323115-231323706	MER50;	noncoding	multiple_body_sites
HERV_00001109	chr1	231323905	231324447	-	solo_LTR	chimeric solo_LTR	ERV_359987_MER21C	chr1:231324394-231323708	MER21C;	noncoding	body_site_specific
HERV_00001110	chr1	231839677	231840095	-	solo_LTR	chimeric solo_LTR	ERV_360394_MSTB	chr1:231840033-231839631	MSTB;	noncoding	body_site_specific
HERV_00001111	chr1	231844156	231845327	-	chimeric	chimeric	ERV_360401_MER21C;ERV_360402_MER4B	chr1:231844491-231844230;chr1:231845258-231844434	MER21C;MER4B;	noncoding	body_site_specific
HERV_00001112	chr1	231847115	231847485	-	solo_LTR	chimeric solo_LTR	ERV_360403_MLT1B	chr1:231847421-231847031	MLT1B;	noncoding	body_site_specific
HERV_00001113	chr1	232304301	232314252	-	chimeric	chimeric	ERV_360694_MLT1H;ERV_360695_LTR12_	chr1:232313028-232312580;chr1:232314457-232313839	LTR12_;MLT1H;	noncoding	body_site_specific
HERV_00001114	chr1	232313199	232313714	+	solo_LTR	chimeric solo_LTR	ERV_200364_MSTD	chr1:232313267-232313652	MSTD;	noncoding	body_site_specific
HERV_00001115	chr1	232313790	232314123	-	solo_LTR	chimeric solo_LTR	ERV_360695_LTR12_	chr1:232314457-232313839	LTR12_;	noncoding	body_site_specific
HERV_00001116	chr1	232314464	232315133	+	solo_LTR	chimeric solo_LTR	ERV_200365_MamGypLTR1c	chr1:232314471-232315128	MamGypLTR1c;	noncoding	body_site_specific
HERV_00001117	chr1	232773143	232774038	+	solo_LTR	chimeric solo_LTR	ERV_200742_LTR1B	chr1:232773205-232773979	LTR1B;	noncoding	body_site_specific
HERV_00001118	chr1	232776649	232777020	+	solo_LTR	chimeric solo_LTR	ERV_200752_MLT1J	chr1:232776717-232776957	MLT1J;	noncoding	body_site_specific
HERV_00001119	chr1	232780233	232780662	+	solo_LTR	chimeric solo_LTR	ERV_200761_LTR105_Mam	chr1:232780304-232780607	LTR105_Mam;	noncoding	body_site_specific
HERV_00001120	chr1	232931177	232933051	+	chimeric	chimeric	ERV_200882_ERVL-E-int,MLT2F;ERV_200883_LTR40a	chr1:232931162-232935648;chr1:232932655-232933166	ERVL-E-int;LTR40a;MLT2F;	noncoding	body_site_specific
HERV_00001121	chr1	233610593	233611854	-	chimeric	chimeric	ERV_361439_MLT1H1;ERV_361440_LTR14C	chr1:233611181-233610659;chr1:233611797-233611186	LTR14C;MLT1H1;	noncoding	body_site_specific
HERV_00001122	chr1	233617378	233618287	-	truncated	chimeric truncated	ERV_361443_MER39	chr1:233618224-233617411	MER39;	noncoding	body_site_specific
HERV_00001123	chr1	233652834	233653603	+	chimeric	chimeric	ERV_201502_MER74A;ERV_201503_MLT2B2	chr1:233652872-233653389;chr1:233653402-233653876	MER74A;MLT2B2;	noncoding	body_site_specific
HERV_00001124	chr1	233665193	233666044	-	solo_LTR	chimeric solo_LTR	ERV_361472_LTR62	chr1:233665973-233665264	LTR62;	noncoding	body_site_specific
HERV_00001125	chr1	233670338	233670825	-	solo_LTR	chimeric solo_LTR	ERV_361476_THE1B	chr1:233670762-233670404	THE1B;	noncoding	body_site_specific
HERV_00001126	chr1	233672932	233673308	-	solo_LTR	chimeric solo_LTR	ERV_361477_LTR48B	chr1:233673238-233672996	LTR48B;	noncoding	body_site_specific
HERV_00001127	chr1	233675381	233675906	-	solo_LTR	chimeric solo_LTR	ERV_361478_MER57E1	chr1:233675831-233675457	MER57E1;	noncoding	multiple_body_sites
HERV_00001128	chr1	233676655	233677628	-	solo_LTR	chimeric solo_LTR	ERV_361479_MER4D	chr1:233677559-233676720	MER4D;	noncoding	body_site_specific
HERV_00001129	chr1	234269542	234270104	+	solo_LTR	chimeric solo_LTR	ERV_201987_MSTB1	chr1:234269592-234270047	MSTB1;	noncoding	body_site_specific
HERV_00001130	chr1	234345590	234346317	+	truncated	chimeric truncated	ERV_202055_MER34	chr1:234345664-234346256	MER34;	noncoding	body_site_specific
HERV_00001131	chr1	234348059	234348621	-	solo_LTR	chimeric solo_LTR	ERV_361907_MER65C	chr1:234348577-234348129	MER65C;	noncoding	body_site_specific
HERV_00001132	chr1	234360893	234361560	-	solo_LTR	chimeric solo_LTR	ERV_361910_LTR73	chr1:234361511-234360950	LTR73;	noncoding	body_site_specific
HERV_00001133	chr1	234408170	234409031	+	solo_LTR	chimeric solo_LTR	ERV_202123_LTR8	chr1:234408246-234408931	LTR8;	noncoding	generally_ubiquitously_expressed
HERV_00001134	chr1	234450469	234459327	+	solo_LTR	chimeric solo_LTR	ERV_202171_MLT1D	chr1:234454785-234455250	MLT1D;	noncoding	body_site_specific
HERV_00001135	chr1	234708491	234708990	+	truncated	chimeric truncated	ERV_202439_MLT1A0	chr1:234708196-234708921	MLT1A0;	noncoding	body_site_specific
HERV_00001136	chr1	235055230	235055688	-	solo_LTR	chimeric solo_LTR	ERV_362352_MLT1B	chr1:235055617-235055305	MLT1B;	noncoding	body_site_specific
HERV_00001137	chr1	235056851	235057524	+	solo_LTR	chimeric solo_LTR	ERV_202826_MLT1I	chr1:235056925-235057270	MLT1I;	noncoding	body_site_specific
HERV_00001138	chr1	235140833	235142053	+	solo_LTR	chimeric solo_LTR	ERV_202940_LTR12C	chr1:235140104-235141979	LTR12C;	noncoding	multiple_body_sites
HERV_00001139	chr1	235668984	235671502	+	chimeric	chimeric	ERV_203573_MER21C;ERV_203574_MER51A;ERV_203575_LTR10B2,HERVIP10B3-int	chr1:235669058-235669997;chr1:235669278-235669899;chr1:235670104-235675570	HERVIP10B3-int;LTR10B2;MER21C;MER51A;	noncoding	body_site_specific
HERV_00001140	chr1	235871962	235873251	-	truncated	chimeric truncated	ERV_362996_MER39	chr1:235873178-235871892	MER39;	noncoding	multiple_body_sites
HERV_00001141	chr1	235876736	235877238	+	truncated	chimeric truncated	ERV_203773_LTR88b	chr1:235876806-235877176	LTR88b;	noncoding	body_site_specific
HERV_00001142	chr1	235968813	235969402	-	truncated	chimeric truncated	ERV_363075_MLT1G3	chr1:235969334-235962247	MLT1G3;	noncoding	body_site_specific
HERV_00001143	chr1	235972303	235972713	-	solo_LTR	chimeric solo_LTR	ERV_363080_MLT1E3	chr1:235972643-235972454	MLT1E3;	noncoding	body_site_specific
HERV_00001144	chr1	236036502	236037004	+	solo_LTR	chimeric solo_LTR	ERV_203964_MSTC	chr1:236036566-236036957	MSTC;	noncoding	body_site_specific
HERV_00001145	chr1	236042628	236043537	+	solo_LTR	chimeric solo_LTR	ERV_203967_MER21C	chr1:236042692-236043470	MER21C;	noncoding	multiple_body_sites
HERV_00001146	chr1	236059620	236060614	-	truncated	chimeric truncated	ERV_363143_MER41A	chr1:236060544-236059694	MER41A;	noncoding	multiple_body_sites
HERV_00001147	chr1	236337573	236338366	-	truncated	chimeric truncated	ERV_363362_MER31B	chr1:236338316-236337527	MER31B;	noncoding	body_site_specific
HERV_00001148	chr1	236723904	236724858	-	chimeric	chimeric	ERV_363674_LTR16B;ERV_363675_MLT1A	chr1:236724819-236723950;chr1:236724400-236724000	LTR16B;MLT1A;	noncoding	multiple_body_sites
HERV_00001149	chr1	236725043	236725380	-	solo_LTR	chimeric solo_LTR	ERV_363676_LTR80A	chr1:236725317-236725111	LTR80A;	noncoding	multiple_body_sites
HERV_00001150	chr1	236732105	236732998	-	truncated	chimeric truncated	ERV_363680_MLT1C	chr1:236732928-236732171	MLT1C;	noncoding	multiple_body_sites
HERV_00001151	chr1	236921810	236922328	+	solo_LTR	chimeric solo_LTR	ERV_204895_THE1C	chr1:236921884-236922256	THE1C;	noncoding	multiple_body_sites
HERV_00001152	chr1	237054355	237054824	+	solo_LTR	chimeric solo_LTR	ERV_205045_LTR37A	chr1:237054429-237054769	LTR37A;	noncoding	multiple_body_sites
HERV_00001153	chr1	237837197	237837998	-	solo_LTR	chimeric solo_LTR	ERV_364394_LTR16D	chr1:237837933-237837262	LTR16D;	noncoding	multiple_body_sites
HERV_00001154	chr1	238354734	238355406	+	solo_LTR	chimeric solo_LTR	ERV_206101_LTR12	chr1:238354482-238355337	LTR12;	noncoding	body_site_specific
HERV_00001155	chr1	239250881	239255173	-	solo_LTR	chimeric solo_LTR	ERV_365180_LTR12D	chr1:239256061-239254762	LTR12D;	noncoding	body_site_specific
HERV_00001156	chr1	240767656	240768020	-	solo_LTR	chimeric solo_LTR	ERV_366146_MSTC	chr1:240767957-240767586	MSTC;	noncoding	multiple_body_sites
HERV_00001157	chr1	240777486	240778348	-	chimeric	chimeric	ERV_366149_MLT1A0;ERV_366150_MLT1A0;ERV_366151_MLT1A0;ERV_366152_MLT1A0;ERV_366153_MLT1A0;ERV_366154_MLT1A0;ERV_366155_MLT1A0;ERV_366156_MLT1A0;ERV_366157_MLT1A0	chr1:240777855-240777560;chr1:240777904-240777850;chr1:240777953-240777899;chr1:240778002-240777948;chr1:240778051-240777997;chr1:240778100-240778046;chr1:240778149-240778095;chr1:240778198-240778144;chr1:240778310-240778193	MLT1A0;	noncoding	body_site_specific
HERV_00001158	chr1	240894840	240895294	+	solo_LTR	chimeric solo_LTR	ERV_208453_MSTA	chr1:240894908-240895249	MSTA;	noncoding	multiple_body_sites
HERV_00001159	chr1	241234381	241234805	+	solo_LTR	chimeric solo_LTR	ERV_208822_MLT1J	chr1:241234246-241234742	MLT1J;	noncoding	body_site_specific
HERV_00001160	chr1	241492024	241492557	+	solo_LTR	chimeric solo_LTR	ERV_209059_MLT1D	chr1:241492098-241492498	MLT1D;	noncoding	body_site_specific
HERV_00001161	chr1	241511021	241511482	+	solo_LTR	chimeric solo_LTR	ERV_209074_MLT1A0	chr1:241511095-241511422	MLT1A0;	noncoding	multiple_body_sites
HERV_00001162	chr1	242161161	242161489	-	solo_LTR	chimeric solo_LTR	ERV_367065_THE1B	chr1:242161425-242161114	THE1B;	noncoding	multiple_body_sites
HERV_00001163	chr1	242165565	242166377	+	solo_LTR	chimeric solo_LTR	ERV_209738_MER54B	chr1:242165632-242166435	MER54B;	noncoding	body_site_specific
HERV_00001164	chr1	242553348	242554485	+	chimeric	chimeric	ERV_210121_MLT1O;ERV_210122_MLT1I	chr1:242553346-242553692;chr1:242553801-242554204	MLT1I;MLT1O;	noncoding	body_site_specific
HERV_00001165	chr1	243063054	243063541	-	solo_LTR	chimeric solo_LTR	ERV_367625_MLT1D	chr1:243063473-243063112	MLT1D;	noncoding	body_site_specific
HERV_00001166	chr1	243063966	243065560	+	truncated	chimeric truncated	ERV_210625_MER21C	chr1:243064021-243065504	MER21C;	noncoding	body_site_specific
HERV_00001167	chr1	243525959	243526611	-	solo_LTR	chimeric solo_LTR	ERV_367925_MLT2F	chr1:243526579-243526012	MLT2F;	noncoding	body_site_specific
HERV_00001168	chr1	243545895	243546370	+	solo_LTR	chimeric solo_LTR	ERV_211068_THE1B	chr1:243545969-243546326	THE1B;	noncoding	body_site_specific
HERV_00001169	chr1	244191816	244192151	+	solo_LTR	chimeric solo_LTR	ERV_211633_MLT1F2	chr1:244191798-244192052	MLT1F2;	noncoding	body_site_specific
HERV_00001170	chr1	244192579	244192884	+	solo_LTR	chimeric solo_LTR	ERV_211635_LTR85c	chr1:244192674-244192787	LTR85c;	noncoding	body_site_specific
HERV_00001171	chr1	244342991	244349533	-	solo_LTR	chimeric solo_LTR	ERV_368465_LTR16	chr1:244349467-244349073	LTR16;	noncoding	body_site_specific
HERV_00001172	chr1	244349915	244350338	-	truncated	chimeric truncated	ERV_368467_HERV16-int	chr1:244350709-244349983	HERV16-int;	noncoding	body_site_specific
HERV_00001173	chr1	244363481	244364709	-	solo_LTR	chimeric solo_LTR	ERV_368478_LTR67B	chr1:244363995-244363485	LTR67B;	noncoding	body_site_specific
HERV_00001174	chr1	244411908	244414353	+	chimeric	chimeric	ERV_211896_LTR16,ERV3-16A3_I-int;ERV_211897_HERV16-int	chr1:244411965-244415034;chr1:244412376-244413339	ERV3-16A3_I-int;HERV16-int;LTR16;	noncoding	body_site_specific
HERV_00001175	chr1	244691999	244702567	+	chimeric	chimeric	ERV_212115_MER68-int,MER68;ERV_212118_MLT1-int	chr1:244697207-244700259;chr1:244700970-244701719	MER68;MER68-int;MLT1-int;	noncoding	multiple_body_sites
HERV_00001176	chr1	245031167	245031724	+	solo_LTR	chimeric solo_LTR	ERV_212530_MLT1J2	chr1:245031241-245031663	MLT1J2;	noncoding	body_site_specific
HERV_00001177	chr1	245126905	245131474	+	solo_LTR	chimeric solo_LTR	ERV_212642_MLT1A0	chr1:245131074-245131399	MLT1A0;	noncoding	multiple_body_sites
HERV_00001178	chr1	246635679	246636178	-	full_length	unit-length	ERV_370122_HERVH48-int,MER48	chr1:246640099-246634716	HERVH48-int;MER48;	noncoding	body_site_specific
HERV_00001179	chr1	246693807	246694855	+	solo_LTR	chimeric solo_LTR	ERV_214037_MER11A	chr1:246693880-246694921	MER11A;	noncoding	multiple_body_sites
HERV_00001180	chr1	246768662	246769312	-	solo_LTR	chimeric solo_LTR	ERV_370253_MamGypLTR3a	chr1:246769250-246768730	MamGypLTR3a;	noncoding	multiple_body_sites
HERV_00001181	chr1	247033689	247034143	-	solo_LTR	chimeric solo_LTR	ERV_370435_MER70A	chr1:247034068-247033620	MER70A;	noncoding	multiple_body_sites
HERV_00001182	chr1	247157706	247158569	+	truncated	chimeric truncated	ERV_214509_MSTB1	chr1:247157780-247158510	MSTB1;	noncoding	multiple_body_sites
HERV_00001183	chr1	247170396	247171200	-	solo_LTR	chimeric solo_LTR	ERV_370511_LTR2	chr1:247170993-247170534	LTR2;	noncoding	body_site_specific
HERV_00001184	chr1	247198299	247199432	+	solo_LTR	chimeric solo_LTR	ERV_214555_THE1A	chr1:247198391-247198707	THE1A;	noncoding	multiple_body_sites
HERV_00001185	chr1	247207068	247208120	+	solo_LTR	chimeric solo_LTR	ERV_214562_MER92B	chr1:247207526-247208060	MER92B;	noncoding	multiple_body_sites
HERV_00001186	chr1	247209830	247210431	+	solo_LTR	chimeric solo_LTR	ERV_214563_MER57E3	chr1:247209904-247210377	MER57E3;	noncoding	multiple_body_sites
HERV_00001187	chr1	247281502	247282278	-	chimeric	chimeric	ERV_370568_MER92B;ERV_370569_LTR44;ERV_370570_MER4A1	chr1:247282222-247280964;chr1:247282137-247281518;chr1:247281929-247281567	LTR44;MER4A1;MER92B;	noncoding	multiple_body_sites
HERV_00001188	chr1	247295367	247295753	+	solo_LTR	chimeric solo_LTR	ERV_214637_MER74B	chr1:247295329-247295688	MER74B;	noncoding	body_site_specific
HERV_00001189	chr1	247302948	247308547	+	chimeric	chimeric	ERV_214642_MLT1B,MLT1B-int;ERV_214643_MLT1B-int	chr1:247303010-247305166;chr1:247304276-247305011	MLT1B;MLT1B-int;	noncoding	multiple_body_sites
HERV_00001190	chr1	247335880	247341945	+	solo_LTR	chimeric solo_LTR	ERV_214679_MLT2D	chr1:247335886-247336321	MLT2D;	noncoding	body_site_specific
HERV_00001191	chr1	247340497	247341125	+	solo_LTR	chimeric solo_LTR	ERV_214682_MLT2B2	chr1:247340571-247341076	MLT2B2;	noncoding	body_site_specific
HERV_00001192	chr1	247344958	247345627	+	solo_LTR	chimeric solo_LTR	ERV_214685_MER31A	chr1:247345018-247345554	MER31A;	noncoding	multiple_body_sites
HERV_00001193	chr1	247359582	247360305	+	full_length	unit-length	ERV_214698_LTR71A,HERVP71A-int	chr1:247353518-247360572	HERVP71A-int;LTR71A;	noncoding	multiple_body_sites
HERV_00001194	chr1	247364979	247372377	+	full_length	transcribed from upstream	ERV_214707_THE1A-int,THE1A	chr1:247365005-247367536	THE1A;THE1A-int;	noncoding	multiple_body_sites
HERV_00001195	chr1	247365758	247374059	+	chimeric	chimeric	ERV_214707_THE1A-int,THE1A;ERV_214709_MER41B	chr1:247365005-247367536;chr1:247367907-247368541	MER41B;THE1A;THE1A-int;	noncoding	multiple_body_sites
HERV_00001196	chr1	247374095	247376207	+	chimeric	chimeric	ERV_214716_LTR8A;ERV_214717_LTR8	chr1:247374735-247376137;chr1:247374851-247375540	LTR8;LTR8A;	noncoding	multiple_body_sites
HERV_00001197	chr1	247376651	247377229	+	solo_LTR	chimeric solo_LTR	ERV_214721_MER21C	chr1:247376725-247377514	MER21C;	noncoding	multiple_body_sites
HERV_00001198	chr1	247439305	247448143	-	solo_LTR	chimeric solo_LTR	ERV_370708_MLT1C	chr1:247439690-247439236	MLT1C;	noncoding	body_site_specific
HERV_00001199	chr1	247520117	247520641	+	solo_LTR	chimeric solo_LTR	ERV_214837_MLT2D	chr1:247520167-247520587	MLT2D;	noncoding	body_site_specific
HERV_00001200	chr1	248701756	248702450	-	chimeric	chimeric	ERV_371316_MSTA;ERV_371317_MST-int	chr1:248702167-248701829;chr1:248702395-248702144	MSTA;MST-int;	noncoding	multiple_body_sites
HERV_00001201	chr1	248708574	248709587	-	chimeric	chimeric	ERV_371322_MER51C;ERV_371323_MER51A	chr1:248709352-248708727;chr1:248709431-248709378	MER51A;MER51C;	noncoding	body_site_specific
HERV_00001202	chr1	248815386	248816097	+	solo_LTR	chimeric solo_LTR	ERV_215770_MER74B	chr1:248815457-248815998	MER74B;	noncoding	multiple_body_sites
HERV_00001203	chr1	248826796	248827887	-	truncated	chimeric truncated	ERV_371388_MER67B	chr1:248827830-248826870	MER67B;	noncoding	body_site_specific
HERV_00001204	chr1	248872575	248872977	+	truncated	chimeric truncated	ERV_215809_LTR37B	chr1:248871060-248872921	LTR37B;	noncoding	body_site_specific
HERV_00001205	chr1	248934300	248935097	-	solo_LTR	chimeric solo_LTR	ERV_371466_LTR10C	chr1:248934624-248934263	LTR10C;	noncoding	body_site_specific
HERV_00001206	chr1	248937707	248939002	+	chimeric	chimeric	ERV_215859_MLT2B3;ERV_215860_MLT2B3;ERV_215861_MLT2B3;ERV_215862_MLT2B3;ERV_215863_MLT2B3;ERV_215864_MLT2B3;ERV_215865_MLT2B3;ERV_215866_MLT2B3;ERV_215867_MLT2B3;ERV_215868_MLT2B3;ERV_215869_THE1C	chr1:248937678-248937745;chr1:248937771-248937838;chr1:248937864-248937931;chr1:248937957-248938024;chr1:248938050-248938117;chr1:248938143-248938210;chr1:248938236-248938303;chr1:248938329-248938396;chr1:248938422-248939454;chr1:248938515-248938741;chr1:248938742-248939103	MLT2B3;THE1C;	noncoding	multiple_body_sites
HERV_00001207	chr1	248940106	248942566	-	chimeric	chimeric	ERV_371470_MER34B-int,MER34C_;ERV_371471_MER72	chr1:248942498-248940180;chr1:248941541-248940541	MER34B-int;MER34C_;MER72;	noncoding	multiple_body_sites
HERV_00001208	chr10	654891	655316	+	solo_LTR	chimeric solo_LTR	ERV_371871_MER61D	chr10:654958-655371	MER61D;	noncoding	multiple_body_sites
HERV_00001209	chr10	821663	822913	+	truncated	chimeric truncated	ERV_371986_ERVL-E-int	chr10:821737-822846	ERVL-E-int;	noncoding	multiple_body_sites
HERV_00001210	chr10	907547	916540	+	chimeric	chimeric	ERV_372072_MER21B;ERV_372078_LTR49-int;ERV_372080_LTR49-int;ERV_372081_MER34C	chr10:907620-908716;chr10:911251-912589;chr10:912880-918037;chr10:912962-913050	LTR49-int;MER21B;MER34C;	noncoding	multiple_body_sites
HERV_00001211	chr10	909894	910440	+	solo_LTR	chimeric solo_LTR	ERV_372077_LTR23	chr10:909958-910372	LTR23;	noncoding	multiple_body_sites
HERV_00001212	chr10	979928	981549	-	chimeric	chimeric	ERV_490169_MST-int;ERV_490170_MSTB	chr10:981408-979970;chr10:981503-981411	MSTB;MST-int;	noncoding	body_site_specific
HERV_00001213	chr10	1054638	1055192	+	solo_LTR	chimeric solo_LTR	ERV_372204_MLT1C	chr10:1054706-1055127	MLT1C;	noncoding	multiple_body_sites
HERV_00001214	chr10	1134325	1134668	+	solo_LTR	chimeric solo_LTR	ERV_372248_MLT2B1	chr10:1134393-1134579	MLT2B1;	noncoding	multiple_body_sites
HERV_00001215	chr10	1154561	1155088	-	solo_LTR	chimeric solo_LTR	ERV_490281_MLT1D	chr10:1155024-1154573	MLT1D;	noncoding	body_site_specific
HERV_00001216	chr10	1205451	1205830	+	solo_LTR	chimeric solo_LTR	ERV_372287_MLT1A0	chr10:1205611-1205763	MLT1A0;	noncoding	body_site_specific
HERV_00001217	chr10	1347676	1349374	+	full_length	transcribed from upstream	ERV_372360_LTR7,HERVH-int	chr10:1349016-1354587	HERVH-int;LTR7;	noncoding	body_site_specific
HERV_00001218	chr10	3128681	3128944	-	solo_LTR	chimeric solo_LTR	ERV_491073_MLT1E2	chr10:3128844-3128778	MLT1E2;	noncoding	multiple_body_sites
HERV_00001219	chr10	3318725	3319300	-	solo_LTR	chimeric solo_LTR	ERV_491187_LTR12C	chr10:3320383-3318793	LTR12C;	noncoding	body_site_specific
HERV_00001220	chr10	3481491	3481992	-	solo_LTR	chimeric solo_LTR	ERV_491271_MLT1B	chr10:3481936-3481548	MLT1B;	noncoding	body_site_specific
HERV_00001221	chr10	4670767	4671303	-	solo_LTR	chimeric solo_LTR	ERV_491871_MLT1C	chr10:4671253-4670813	MLT1C;	noncoding	body_site_specific
HERV_00001222	chr10	4842419	4854425	+	truncated	chimeric truncated	ERV_375245_MER41A,MER41-int	chr10:4853677-4856881	MER41A;MER41-int;	noncoding	body_site_specific
HERV_00001223	chr10	4843973	4845489	-	solo_LTR	chimeric solo_LTR	ERV_491951_LTR12C	chr10:4845480-4844041	LTR12C;	noncoding	multiple_body_sites
HERV_00001224	chr10	4879120	4879774	-	solo_LTR	chimeric solo_LTR	ERV_491982_MLT2A2	chr10:4879723-4879174	MLT2A2;	noncoding	body_site_specific
HERV_00001225	chr10	4973179	4973789	-	solo_LTR	chimeric solo_LTR	ERV_492048_MLT1H	chr10:4973739-4973249	MLT1H;	noncoding	multiple_body_sites
HERV_00001226	chr10	4976932	4977179	-	solo_LTR	chimeric solo_LTR	ERV_492049_MER68	chr10:4977104-4977003	MER68;	noncoding	body_site_specific
HERV_00001227	chr10	4986060	4986707	-	solo_LTR	chimeric solo_LTR	ERV_492055_MER9a2	chr10:4986643-4986132	MER9a2;	noncoding	multiple_body_sites
HERV_00001228	chr10	4990586	4990837	+	solo_LTR	chimeric solo_LTR	ERV_375327_MER68	chr10:4990661-4990762	MER68;	noncoding	body_site_specific
HERV_00001229	chr10	5001856	5002490	-	solo_LTR	chimeric solo_LTR	ERV_492058_MER68	chr10:5002429-5001918	MER68;	noncoding	multiple_body_sites
HERV_00001230	chr10	5065313	5068399	-	full_length	3' readthrough	ERV_492083_MER51B,MER51-int	chr10:5070646-5065472	MER51B;MER51-int;	noncoding	multiple_body_sites
HERV_00001231	chr10	5095839	5096161	+	solo_LTR	chimeric solo_LTR	ERV_375395_MER68	chr10:5095909-5096092	MER68;	noncoding	body_site_specific
HERV_00001232	chr10	5099543	5116910	-	truncated	chimeric truncated	ERV_492109_MLT2A1,HERVL-int	chr10:5116842-5115137	HERVL-int;MLT2A1;	noncoding	body_site_specific
HERV_00001233	chr10	5103342	5103932	-	solo_LTR	chimeric solo_LTR	ERV_492105_MLT1H	chr10:5103867-5103410	MLT1H;	noncoding	multiple_body_sites
HERV_00001234	chr10	5117487	5119096	-	chimeric	chimeric	ERV_492110_MSTB1,MSTB1-int;ERV_492111_MER39B;ERV_492112_LTR40a	chr10:5118341-5117559;chr10:5118709-5118345;chr10:5119033-5118814	LTR40a;MER39B;MSTB1;MSTB1-int;	noncoding	body_site_specific
HERV_00001235	chr10	5119863	5120473	+	solo_LTR	chimeric solo_LTR	ERV_375409_MER9a3	chr10:5119937-5120410	MER9a3;	noncoding	body_site_specific
HERV_00001236	chr10	5133042	5133884	-	truncated	chimeric truncated	ERV_492118_MER68	chr10:5133817-5132999	MER68;	noncoding	body_site_specific
HERV_00001237	chr10	5153543	5153912	-	solo_LTR	chimeric solo_LTR	ERV_492133_MSTA	chr10:5153846-5153478	MSTA;	noncoding	body_site_specific
HERV_00001238	chr10	5678346	5678844	-	chimeric	chimeric	ERV_492426_LTR16B1,ERV3-16A3_I-int;ERV_492427_HERV16-int	chr10:5678806-5676816;chr10:5678476-5678349	ERV3-16A3_I-int;HERV16-int;LTR16B1;	noncoding	body_site_specific
HERV_00001239	chr10	5774048	5774940	+	truncated	chimeric truncated	ERV_375985_MER50-int,MER50	chr10:5774124-5774882	MER50;MER50-int;	noncoding	multiple_body_sites
HERV_00001240	chr10	5862619	5867037	+	chimeric	chimeric	ERV_376113_LTR12B,HERV9N-int;ERV_376114_HERV9N-int	chr10:5863342-5868938;chr10:5865538-5867631	HERV9N-int;LTR12B;	coding	multiple_body_sites
HERV_00001241	chr10	5867848	5868324	+	truncated	truncated	ERV_376115_HERV9-int	chr10:5867630-5868407	HERV9-int;	noncoding	multiple_body_sites
HERV_00001242	chr10	5880305	5880941	-	solo_LTR	chimeric solo_LTR	ERV_492567_MER4C	chr10:5880872-5880429	MER4C;	noncoding	multiple_body_sites
HERV_00001243	chr10	5898081	5898853	-	truncated	chimeric truncated	ERV_492580_MLT1A0	chr10:5898795-5898129	MLT1A0;	noncoding	multiple_body_sites
HERV_00001244	chr10	5912598	5912920	-	solo_LTR	chimeric solo_LTR	ERV_492596_MLT1A	chr10:5912859-5912664	MLT1A;	noncoding	multiple_body_sites
HERV_00001245	chr10	6126011	6137598	+	truncated	chimeric truncated	ERV_376356_MLT1L-int,MLT1L	chr10:6127694-6129149	MLT1L;MLT1L-int;	noncoding	body_site_specific
HERV_00001246	chr10	6164463	6165511	-	solo_LTR	chimeric solo_LTR	ERV_492811_LTR5B	chr10:6165457-6164485	LTR5B;	noncoding	multiple_body_sites
HERV_00001247	chr10	6283726	6284103	+	solo_LTR	chimeric solo_LTR	ERV_376509_LTR45B	chr10:6283636-6284061	LTR45B;	noncoding	body_site_specific
HERV_00001248	chr10	6392438	6393008	-	solo_LTR	chimeric solo_LTR	ERV_493021_LTR9	chr10:6392947-6392355	LTR9;	noncoding	body_site_specific
HERV_00001249	chr10	6401085	6401449	+	solo_LTR	chimeric solo_LTR	ERV_376619_LTR24	chr10:6400958-6401402	LTR24;	noncoding	body_site_specific
HERV_00001250	chr10	6472939	6473447	+	solo_LTR	chimeric solo_LTR	ERV_376696_LTR24B	chr10:6473013-6473384	LTR24B;	noncoding	multiple_body_sites
HERV_00001251	chr10	7750168	7750608	-	solo_LTR	chimeric solo_LTR	ERV_493813_MLT2D	chr10:7750541-7750236	MLT2D;	noncoding	body_site_specific
HERV_00001252	chr10	10764998	10765542	-	solo_LTR	chimeric solo_LTR	ERV_495577_LTR16E2	chr10:10765467-10764899	LTR16E2;	noncoding	body_site_specific
HERV_00001253	chr10	11489575	11490136	+	solo_LTR	chimeric solo_LTR	ERV_381211_MLT1O	chr10:11489624-11490193	MLT1O;	noncoding	body_site_specific
HERV_00001254	chr10	11494490	11501145	-	solo_LTR	chimeric solo_LTR	ERV_495952_LTR13	chr10:11495432-11494432	LTR13;	noncoding	body_site_specific
HERV_00001255	chr10	11758843	11759673	+	truncated	chimeric truncated	ERV_381499_MLT1A0	chr10:11758917-11759605	MLT1A0;	noncoding	multiple_body_sites
HERV_00001256	chr10	11761448	11761890	-	solo_LTR	chimeric solo_LTR	ERV_496163_MLT1G3	chr10:11761819-11761515	MLT1G3;	noncoding	multiple_body_sites
HERV_00001257	chr10	11921770	11922378	+	solo_LTR	chimeric solo_LTR	ERV_381674_MLT1C	chr10:11921850-11922308	MLT1C;	noncoding	multiple_body_sites
HERV_00001258	chr10	13061367	13062295	-	solo_LTR	chimeric solo_LTR	ERV_497346_MER4E1	chr10:13062222-13061435	MER4E1;	noncoding	multiple_body_sites
HERV_00001259	chr10	13146239	13146657	+	solo_LTR	chimeric solo_LTR	ERV_382969_MLT1A	chr10:13146303-13146690	MLT1A;	noncoding	body_site_specific
HERV_00001260	chr10	13147053	13147538	-	truncated	chimeric truncated	ERV_497420_MSTB1	chr10:13147472-13146780	MSTB1;	noncoding	body_site_specific
HERV_00001261	chr10	13150283	13151333	-	chimeric	chimeric	ERV_497422_LTR29;ERV_497423_MER34	chr10:13151162-13150357;chr10:13151261-13151169	LTR29;MER34;	noncoding	multiple_body_sites
HERV_00001262	chr10	13840117	13840412	+	solo_LTR	solo_LTR	ERV_383691_MLT1B	chr10:13840091-13840480	MLT1B;	noncoding	body_site_specific
HERV_00001263	chr10	14127145	14127476	+	solo_LTR	chimeric solo_LTR	ERV_384006_MLT1L	chr10:14127219-14127391	MLT1L;	noncoding	multiple_body_sites
HERV_00001264	chr10	14186025	14186504	+	solo_LTR	chimeric solo_LTR	ERV_384063_LTR45C	chr10:14186089-14186589	LTR45C;	noncoding	body_site_specific
HERV_00001265	chr10	14226395	14226788	-	solo_LTR	chimeric solo_LTR	ERV_498229_MLT1B	chr10:14226713-14226429	MLT1B;	noncoding	multiple_body_sites
HERV_00001266	chr10	14566191	14566784	+	truncated	chimeric truncated	ERV_384466_MLT1E1	chr10:14566290-14566684	MLT1E1;	noncoding	body_site_specific
HERV_00001267	chr10	14911975	14912242	+	solo_LTR	chimeric solo_LTR	ERV_384820_MLT1A	chr10:14912049-14912170	MLT1A;	noncoding	body_site_specific
HERV_00001268	chr10	15125945	15126954	+	truncated	chimeric truncated	ERV_385050_MLT1F2	chr10:15126019-15126882	MLT1F2;	noncoding	multiple_body_sites
HERV_00001269	chr10	15185587	15185898	-	truncated	chimeric truncated	ERV_498885_MLT1A	chr10:15186645-15185660	MLT1A;	noncoding	multiple_body_sites
HERV_00001270	chr10	15186040	15186596	-	truncated	truncated	ERV_498885_MLT1A	chr10:15186645-15185660	MLT1A;	noncoding	multiple_body_sites
HERV_00001271	chr10	15200399	15208283	-	solo_LTR	chimeric solo_LTR	ERV_498910_MLT2A1	chr10:15207733-15207236	MLT2A1;	noncoding	body_site_specific
HERV_00001272	chr10	15535228	15536257	+	solo_LTR	chimeric solo_LTR	ERV_385482_LTR12C	chr10:15534786-15536190	LTR12C;	noncoding	multiple_body_sites
HERV_00001273	chr10	15539046	15539711	+	chimeric	chimeric	ERV_385487_LTR83;ERV_385488_LTR84b	chr10:15539106-15539200;chr10:15539211-15539651	LTR83;LTR84b;	noncoding	body_site_specific
HERV_00001274	chr10	15539743	15540209	+	solo_LTR	chimeric solo_LTR	ERV_385489_THE1B	chr10:15539804-15540146	THE1B;	noncoding	body_site_specific
HERV_00001275	chr10	15540673	15541416	+	truncated	chimeric truncated	ERV_385490_MER66C	chr10:15540735-15541357	MER66C;	noncoding	body_site_specific
HERV_00001276	chr10	15543662	15545212	+	chimeric	chimeric	ERV_385495_MLT1C;ERV_385497_MLT1F	chr10:15543729-15544529;chr10:15544655-15545154	MLT1C;MLT1F;	noncoding	multiple_body_sites
HERV_00001277	chr10	15549891	15550385	+	solo_LTR	chimeric solo_LTR	ERV_385503_THE1B	chr10:15549965-15550327	THE1B;	noncoding	body_site_specific
HERV_00001278	chr10	15580880	15581687	+	solo_LTR	chimeric solo_LTR	ERV_385532_MER77B	chr10:15580959-15581626	MER77B;	noncoding	body_site_specific
HERV_00001279	chr10	15625577	15627010	+	chimeric	chimeric	ERV_385575_MLT1B;ERV_385576_LTR9D	chr10:15625645-15626935;chr10:15625763-15626648	LTR9D;MLT1B;	noncoding	body_site_specific
HERV_00001280	chr10	15640588	15641454	+	truncated	chimeric truncated	ERV_385593_MamGypLTR2c	chr10:15640662-15641387	MamGypLTR2c;	noncoding	body_site_specific
HERV_00001281	chr10	17011121	17019916	-	chimeric	chimeric	ERV_500075_LTR12;ERV_500076_HERV9-int;ERV_500077_LTR12	chr10:17011931-17011188;chr10:17018274-17011932;chr10:17018975-17018301	HERV9-int;LTR12;	coding	body_site_specific
HERV_00001282	chr10	17212287	17213406	+	truncated	chimeric truncated	ERV_387017_LTR78	chr10:17212351-17213334	LTR78;	noncoding	body_site_specific
HERV_00001283	chr10	17375085	17377356	+	solo_LTR	chimeric solo_LTR	ERV_387192_LTR7C	chr10:17376962-17377401	LTR7C;	noncoding	body_site_specific
HERV_00001284	chr10	17432621	17433020	+	solo_LTR	chimeric solo_LTR	ERV_387253_MER57A1	chr10:17432678-17433120	MER57A1;	noncoding	body_site_specific
HERV_00001285	chr10	18276193	18276431	+	solo_LTR	chimeric solo_LTR	ERV_388081_MLT1M	chr10:18276267-18276356	MLT1M;	noncoding	body_site_specific
HERV_00001286	chr10	18491845	18492361	-	solo_LTR	chimeric solo_LTR	ERV_501130_MSTA	chr10:18492299-18491895	MSTA;	noncoding	multiple_body_sites
HERV_00001287	chr10	18529906	18530267	-	solo_LTR	chimeric solo_LTR	ERV_501151_THE1B	chr10:18530202-18529866	THE1B;	noncoding	body_site_specific
HERV_00001288	chr10	18586021	18587084	-	solo_LTR	chimeric solo_LTR	ERV_501171_LTR12_	chr10:18587015-18586249	LTR12_;	noncoding	multiple_body_sites
HERV_00001289	chr10	20071418	20071768	+	solo_LTR	chimeric solo_LTR	ERV_389638_THE1B	chr10:20071344-20071698	THE1B;	noncoding	multiple_body_sites
HERV_00001290	chr10	20249419	20249834	-	solo_LTR	chimeric solo_LTR	ERV_502237_MLT1D	chr10:20249773-20249313	MLT1D;	noncoding	body_site_specific
HERV_00001291	chr10	21148793	21150039	+	truncated	chimeric truncated	ERV_390560_MER21A	chr10:21148867-21149982	MER21A;	noncoding	body_site_specific
HERV_00001292	chr10	22435430	22435823	-	truncated	chimeric truncated	ERV_503653_LTR16D	chr10:22435726-22435411	LTR16D;	noncoding	multiple_body_sites
HERV_00001293	chr10	23116128	23117173	-	solo_LTR	chimeric solo_LTR	ERV_504110_MER49	chr10:23117115-23116202	MER49;	noncoding	multiple_body_sites
HERV_00001294	chr10	23265194	23266334	+	solo_LTR	chimeric solo_LTR	ERV_392529_LTR79	chr10:23265268-23265396	LTR79;	noncoding	body_site_specific
HERV_00001295	chr10	24532395	24532890	-	solo_LTR	chimeric solo_LTR	ERV_505115_THE1B	chr10:24532826-24532465	THE1B;	noncoding	multiple_body_sites
HERV_00001296	chr10	24626222	24626707	+	solo_LTR	chimeric solo_LTR	ERV_393814_MLT1A0	chr10:24626287-24626646	MLT1A0;	noncoding	multiple_body_sites
HERV_00001297	chr10	25881224	25882113	-	solo_LTR	solo_LTR	ERV_506036_LTR5A	chr10:25882129-25881103	LTR5A;	noncoding	body_site_specific
HERV_00001298	chr10	25882816	25893342	+	truncated	chimeric truncated	ERV_395002_MLT2D,ERVL-B4-int	chr10:25880671-25885881	ERVL-B4-int;MLT2D;	noncoding	body_site_specific
HERV_00001299	chr10	25907149	25908723	-	chimeric	chimeric	ERV_506051_LTR88b;ERV_506052_MER4D0	chr10:25907617-25907363;chr10:25908742-25907881	LTR88b;MER4D0;	noncoding	body_site_specific
HERV_00001300	chr10	25910422	25911444	+	full_length	3' readthrough	ERV_395025_THE1B-int,THE1B	chr10:25904870-25911376	THE1B;THE1B-int;	noncoding	multiple_body_sites
HERV_00001301	chr10	25925217	25925851	+	solo_LTR	chimeric solo_LTR	ERV_395048_MLT2B1	chr10:25925291-25925788	MLT2B1;	noncoding	body_site_specific
HERV_00001302	chr10	26565550	26566179	-	solo_LTR	chimeric solo_LTR	ERV_506503_MER87B	chr10:26566116-26565616	MER87B;	noncoding	multiple_body_sites
HERV_00001303	chr10	26949971	26950874	+	chimeric	chimeric	ERV_396045_MSTB;ERV_396046_THE1D	chr10:26950045-26950817;chr10:26950078-26950442	MSTB;THE1D;	noncoding	multiple_body_sites
HERV_00001304	chr10	26951714	26952428	+	truncated	chimeric truncated	ERV_396047_MER74A	chr10:26951782-26952380	MER74A;	noncoding	body_site_specific
HERV_00001305	chr10	26959842	26960703	+	truncated	chimeric truncated	ERV_396058_MLT1H1	chr10:26959903-26960641	MLT1H1;	noncoding	multiple_body_sites
HERV_00001306	chr10	26970129	26970717	+	solo_LTR	chimeric solo_LTR	ERV_396075_MSTA	chr10:26970203-26970667	MSTA;	noncoding	body_site_specific
HERV_00001307	chr10	27001236	27002000	-	solo_LTR	chimeric solo_LTR	ERV_506789_LTR9A1	chr10:27001946-27001289	LTR9A1;	noncoding	body_site_specific
HERV_00001308	chr10	27175359	27180939	-	truncated	chimeric truncated	ERV_506901_MER83	chr10:27180881-27180119	MER83;	noncoding	multiple_body_sites
HERV_00001309	chr10	27981517	27983096	+	solo_LTR	chimeric solo_LTR	ERV_397070_LTR50	chr10:27982877-27983540	LTR50;	noncoding	body_site_specific
HERV_00001310	chr10	28057190	28057613	+	truncated	chimeric truncated	ERV_397130_MSTA	chr10:28057249-28057692	MSTA;	noncoding	multiple_body_sites
HERV_00001311	chr10	28112796	28113803	+	solo_LTR	chimeric solo_LTR	ERV_397192_MER54A	chr10:28112856-28113740	MER54A;	noncoding	body_site_specific
HERV_00001312	chr10	28307608	28309646	+	truncated	chimeric truncated	ERV_397397_LTR65	chr10:28308938-28309632	LTR65;	noncoding	body_site_specific
HERV_00001313	chr10	28326359	28335297	-	solo_LTR	chimeric solo_LTR	ERV_507637_MLT1F	chr10:28335233-28334858	MLT1F;	noncoding	body_site_specific
HERV_00001314	chr10	28499951	28500743	-	solo_LTR	chimeric solo_LTR	ERV_507798_LTR30	chr10:28500682-28500001	LTR30;	noncoding	body_site_specific
HERV_00001315	chr10	28813599	28814097	-	solo_LTR	chimeric solo_LTR	ERV_508061_MSTD	chr10:28814044-28813649	MSTD;	noncoding	body_site_specific
HERV_00001316	chr10	28814961	28815954	-	solo_LTR	chimeric solo_LTR	ERV_508063_LTR12C	chr10:28816229-28815020	LTR12C;	noncoding	body_site_specific
HERV_00001317	chr10	29142570	29144009	+	chimeric	chimeric	ERV_398271_LTR1A2;ERV_398272_LTR33	chr10:29142531-29143374;chr10:29143578-29143977	LTR1A2;LTR33;	noncoding	body_site_specific
HERV_00001318	chr10	29367280	29368291	+	solo_LTR	chimeric solo_LTR	ERV_398493_LTR12C	chr10:29366012-29367676	LTR12C;	noncoding	body_site_specific
HERV_00001319	chr10	29424045	29424795	-	solo_LTR	chimeric solo_LTR	ERV_508517_MLT1F2	chr10:29424697-29424113	MLT1F2;	noncoding	generally_ubiquitously_expressed
HERV_00001320	chr10	29426637	29427815	+	solo_LTR	chimeric solo_LTR	ERV_398561_LTR5A	chr10:29426711-29427740	LTR5A;	noncoding	generally_ubiquitously_expressed
HERV_00001321	chr10	29428309	29428819	-	solo_LTR	chimeric solo_LTR	ERV_508519_MLT2B3	chr10:29428762-29428247	MLT2B3;	noncoding	body_site_specific
HERV_00001322	chr10	29437765	29439304	-	truncated	truncated	ERV_508526_HERVIP10FH-int,LTR10F	chr10:29439409-29436720	HERVIP10FH-int;LTR10F;	noncoding	body_site_specific
HERV_00001323	chr10	29460396	29461289	+	truncated	chimeric truncated	ERV_398592_LOR1a	chr10:29460468-29461224	LOR1a;	noncoding	generally_ubiquitously_expressed
HERV_00001324	chr10	29464977	29465667	+	solo_LTR	chimeric solo_LTR	ERV_398597_MLT1J	chr10:29465051-29465291	MLT1J;	noncoding	multiple_body_sites
HERV_00001325	chr10	29492000	29492708	+	truncated	chimeric truncated	ERV_398620_MLT1K	chr10:29492074-29492645	MLT1K;	noncoding	multiple_body_sites
HERV_00001326	chr10	29684276	29684637	-	truncated	truncated	ERV_508654_MER4D1	chr10:29685901-29684223	MER4D1;	noncoding	body_site_specific
HERV_00001327	chr10	29781740	29782078	-	solo_LTR	chimeric solo_LTR	ERV_508725_MER51B	chr10:29782009-29781654	MER51B;	noncoding	body_site_specific
HERV_00001328	chr10	29821443	29830629	+	chimeric	chimeric	ERV_398986_MLT1H;ERV_398989_MLT1G3	chr10:29827110-29827336;chr10:29829786-29830381	MLT1G3;MLT1H;	noncoding	multiple_body_sites
HERV_00001329	chr10	29828854	29829433	-	solo_LTR	chimeric solo_LTR	ERV_508766_MER101	chr10:29829366-29828906	MER101;	noncoding	body_site_specific
HERV_00001330	chr10	29842742	29843170	-	solo_LTR	chimeric solo_LTR	ERV_508777_MLT1A0	chr10:29843061-29842696	MLT1A0;	noncoding	multiple_body_sites
HERV_00001331	chr10	29991319	29991917	-	solo_LTR	chimeric solo_LTR	ERV_508896_MLT2B1	chr10:29991859-29991385	MLT2B1;	noncoding	body_site_specific
HERV_00001332	chr10	29992562	29992926	-	solo_LTR	chimeric solo_LTR	ERV_508898_LTR9B	chr10:29992856-29992565	LTR9B;	noncoding	body_site_specific
HERV_00001333	chr10	30624328	30626177	+	solo_LTR	chimeric solo_LTR	ERV_399914_LTR33	chr10:30624124-30624613	LTR33;	noncoding	body_site_specific
HERV_00001334	chr10	30846343	30848108	+	solo_LTR	chimeric solo_LTR	ERV_400112_MER52D	chr10:30846417-30848049	MER52D;	noncoding	multiple_body_sites
HERV_00001335	chr10	30928139	30930780	-	solo_LTR	chimeric solo_LTR	ERV_509585_LTR12C	chr10:30930596-30929194	LTR12C;	noncoding	multiple_body_sites
HERV_00001336	chr10	30955465	30955802	+	full_length	3' readthrough	ERV_400188_MLT1H1,MLT1H1-int	chr10:30947043-30955791	MLT1H1;MLT1H1-int;	noncoding	body_site_specific
HERV_00001337	chr10	31762544	31763058	-	solo_LTR	chimeric solo_LTR	ERV_510068_MER4A	chr10:31763015-31762607	MER4A;	noncoding	multiple_body_sites
HERV_00001338	chr10	31763742	31764785	+	truncated	chimeric truncated	ERV_400845_MSTB	chr10:31763816-31764851	MSTB;	noncoding	multiple_body_sites
HERV_00001339	chr10	32131334	32138440	-	full_length	3' readthrough	ERV_510325_HERVH-int,LTR7B	chr10:32138866-32133699	HERVH-int;LTR7B;	noncoding	body_site_specific
HERV_00001340	chr10	32890402	32890810	-	solo_LTR	chimeric solo_LTR	ERV_510838_MLT1A0	chr10:32890739-32890469	MLT1A0;	noncoding	multiple_body_sites
HERV_00001341	chr10	32890818	32892958	-	truncated	chimeric truncated	ERV_510839_HERVL74-int	chr10:32892954-32890892	HERVL74-int;	noncoding	multiple_body_sites
HERV_00001342	chr10	32894382	32895551	+	solo_LTR	chimeric solo_LTR	ERV_401803_LTR5A	chr10:32894456-32895483	LTR5A;	noncoding	multiple_body_sites
HERV_00001343	chr10	35208508	35208905	-	solo_LTR	chimeric solo_LTR	ERV_512300_MLT1J	chr10:35208836-35208578	MLT1J;	noncoding	multiple_body_sites
HERV_00001344	chr10	36988382	36988780	-	solo_LTR	chimeric solo_LTR	ERV_513492_LTR12C	chr10:36989845-36988396	LTR12C;	noncoding	body_site_specific
HERV_00001345	chr10	37242775	37246147	-	solo_LTR	chimeric solo_LTR	ERV_513661_MLT1E1A	chr10:37246077-37245572	MLT1E1A;	noncoding	multiple_body_sites
HERV_00001346	chr10	37295622	37296509	-	solo_LTR	chimeric solo_LTR	ERV_513688_MER72B	chr10:37296423-37295694	MER72B;	noncoding	body_site_specific
HERV_00001347	chr10	37301094	37301601	+	solo_LTR	chimeric solo_LTR	ERV_405903_MLT1A	chr10:37301176-37301524	MLT1A;	noncoding	body_site_specific
HERV_00001348	chr10	37353423	37354644	+	solo_LTR	chimeric solo_LTR	ERV_405931_MER11B	chr10:37353491-37354575	MER11B;	noncoding	body_site_specific
HERV_00001349	chr10	37449319	37453639	+	chimeric	chimeric	ERV_405999_ERV3-16A3_I-int;ERV_406000_LTR16C;ERV_406002_MLT1C	chr10:37449302-37450648;chr10:37450790-37451140;chr10:37453261-37453993	ERV3-16A3_I-int;LTR16C;MLT1C;	noncoding	body_site_specific
HERV_00001350	chr10	37748539	37749036	+	truncated	chimeric truncated	ERV_406255_MLT1B	chr10:37748595-37749158	MLT1B;	noncoding	body_site_specific
HERV_00001351	chr10	37773716	37775414	+	chimeric	chimeric	ERV_406278_MLT2C1;ERV_406279_MLT1D	chr10:37773864-37774066;chr10:37774127-37774306	MLT1D;MLT2C1;	noncoding	multiple_body_sites
HERV_00001352	chr10	37838845	37839417	+	solo_LTR	chimeric solo_LTR	ERV_406334_MER68	chr10:37838908-37839351	MER68;	noncoding	multiple_body_sites
HERV_00001353	chr10	37859961	37860795	+	solo_LTR	chimeric solo_LTR	ERV_406367_LTR8B	chr10:37860033-37860720	LTR8B;	noncoding	multiple_body_sites
HERV_00001354	chr10	37872969	37873962	-	solo_LTR	chimeric solo_LTR	ERV_514042_MLT1D	chr10:37873371-37872913	MLT1D;	noncoding	body_site_specific
HERV_00001355	chr10	37917090	37918046	-	chimeric	chimeric	ERV_514086_LTR25;ERV_514087_MER61E	chr10:37917640-37917034;chr10:37918014-37917615	LTR25;MER61E;	noncoding	multiple_body_sites
HERV_00001356	chr10	38004238	38004539	+	solo_LTR	chimeric solo_LTR	ERV_406488_LTR50	chr10:38004304-38004526	LTR50;	noncoding	body_site_specific
HERV_00001357	chr10	38053102	38053608	-	solo_LTR	chimeric solo_LTR	ERV_514185_MLT1B	chr10:38053580-38053157	MLT1B;	noncoding	body_site_specific
HERV_00001358	chr10	38073096	38074043	+	truncated	chimeric truncated	ERV_406551_MER49	chr10:38073170-38073975	MER49;	noncoding	body_site_specific
HERV_00001359	chr10	38377171	38377673	-	solo_LTR	chimeric solo_LTR	ERV_514378_MLT1J	chr10:38377608-38377245	MLT1J;	noncoding	multiple_body_sites
HERV_00001360	chr10	38384285	38384964	+	solo_LTR	chimeric solo_LTR	ERV_406798_LTR31	chr10:38384342-38384909	LTR31;	noncoding	body_site_specific
HERV_00001361	chr10	38385678	38386225	+	solo_LTR	chimeric solo_LTR	ERV_406799_MLT1E	chr10:38385732-38386210	MLT1E;	noncoding	multiple_body_sites
HERV_00001362	chr10	38425817	38437616	-	chimeric	chimeric	ERV_514418_MER11C;ERV_514419_MER21C;ERV_514431_MLT1D	chr10:38427614-38426551;chr10:38429088-38427616;chr10:38435570-38435412	MER11C;MER21C;MLT1D;	noncoding	multiple_body_sites
HERV_00001363	chr10	42573541	42574148	-	solo_LTR	chimeric solo_LTR	ERV_514911_MER49	chr10:42574105-42573608	MER49;	noncoding	multiple_body_sites
HERV_00001364	chr10	42641325	42641836	-	solo_LTR	chimeric solo_LTR	ERV_514952_MLT2B1	chr10:42641854-42641370	MLT2B1;	noncoding	body_site_specific
HERV_00001365	chr10	42671936	42672550	+	solo_LTR	chimeric solo_LTR	ERV_407664_LTR42	chr10:42671991-42672487	LTR42;	noncoding	body_site_specific
HERV_00001366	chr10	43158912	43183322	-	solo_LTR	chimeric solo_LTR	ERV_515263_MLT1K	chr10:43162413-43161957	MLT1K;	noncoding	multiple_body_sites
HERV_00001367	chr10	43232057	43232453	+	truncated	chimeric truncated	ERV_408065_MSTA	chr10:43232115-43232826	MSTA;	noncoding	body_site_specific
HERV_00001368	chr10	43299380	43300105	-	chimeric	chimeric	ERV_515341_HERVK14-int;ERV_515342_MER41C	chr10:43300924-43299360;chr10:43299476-43299415	HERVK14-int;MER41C;	noncoding	body_site_specific
HERV_00001369	chr10	43318527	43320945	+	solo_LTR	chimeric solo_LTR	ERV_408141_LTR7B	chr10:43320564-43321025	LTR7B;	noncoding	body_site_specific
HERV_00001370	chr10	43335564	43338770	-	truncated	chimeric truncated	ERV_515366_HERV16-int	chr10:43336367-43335683	HERV16-int;	noncoding	body_site_specific
HERV_00001371	chr10	43368113	43368821	+	truncated	chimeric truncated	ERV_408217_LTR24B	chr10:43368169-43369999	LTR24B;	noncoding	body_site_specific
HERV_00001372	chr10	43369460	43369968	+	truncated	truncated	ERV_408217_LTR24B	chr10:43368169-43369999	LTR24B;	noncoding	body_site_specific
HERV_00001373	chr10	43434963	43435247	-	truncated	chimeric truncated	ERV_515450_MER90	chr10:43435223-43434173	MER90;	noncoding	body_site_specific
HERV_00001374	chr10	43629403	43629861	+	solo_LTR	chimeric solo_LTR	ERV_408497_MLT1C	chr10:43629465-43629911	MLT1C;	noncoding	body_site_specific
HERV_00001375	chr10	43759330	43759938	-	solo_LTR	chimeric solo_LTR	ERV_515725_LTR12_	chr10:43760193-43759401	LTR12_;	noncoding	body_site_specific
HERV_00001376	chr10	43966635	43980502	+	chimeric	chimeric	ERV_408749_MLT2F;ERV_408750_MLT1B	chr10:43969712-43969943;chr10:43971199-43971564	MLT1B;MLT2F;	noncoding	body_site_specific
HERV_00001377	chr10	43980640	43984548	+	solo_LTR	chimeric solo_LTR	ERV_408756_LTR62	chr10:43983988-43984702	LTR62;	noncoding	body_site_specific
HERV_00001378	chr10	44577824	44578412	-	solo_LTR	chimeric solo_LTR	ERV_516107_MER31A	chr10:44578352-44577898	MER31A;	noncoding	body_site_specific
HERV_00001379	chr10	44949481	44949945	-	solo_LTR	chimeric solo_LTR	ERV_516308_MLT1A	chr10:44949887-44949526	MLT1A;	noncoding	body_site_specific
HERV_00001380	chr10	44950895	44951686	+	truncated	chimeric truncated	ERV_409403_MLT1L	chr10:44950969-44951615	MLT1L;	noncoding	body_site_specific
HERV_00001381	chr10	44966330	44967456	-	chimeric	chimeric	ERV_516320_MER41E;ERV_516321_MLT1I	chr10:44966942-44966393;chr10:44967389-44967061	MER41E;MLT1I;	noncoding	multiple_body_sites
HERV_00001382	chr10	45006830	45007133	+	solo_LTR	chimeric solo_LTR	ERV_409442_MamGypLTR1b	chr10:45006898-45007076	MamGypLTR1b;	noncoding	body_site_specific
HERV_00001383	chr10	45175328	45176232	-	solo_LTR	chimeric solo_LTR	ERV_516454_MER11D	chr10:45176261-45175393	MER11D;	noncoding	body_site_specific
HERV_00001384	chr10	45381998	45382490	-	solo_LTR	chimeric solo_LTR	ERV_516527_MER34	chr10:45382429-45381913	MER34;	noncoding	body_site_specific
HERV_00001385	chr10	45426544	45427089	-	solo_LTR	chimeric solo_LTR	ERV_516552_MLT1K	chr10:45427013-45426636	MLT1K;	noncoding	multiple_body_sites
HERV_00001386	chr10	45433323	45434254	-	solo_LTR	chimeric solo_LTR	ERV_516556_LTR39	chr10:45434179-45433391	LTR39;	noncoding	multiple_body_sites
HERV_00001387	chr10	45437337	45438081	+	solo_LTR	chimeric solo_LTR	ERV_409770_LTR10E	chr10:45437401-45438017	LTR10E;	noncoding	multiple_body_sites
HERV_00001388	chr10	45441952	45442335	-	solo_LTR	chimeric solo_LTR	ERV_516561_MLT1K	chr10:45442235-45442037	MLT1K;	noncoding	multiple_body_sites
HERV_00001389	chr10	45479807	45481708	+	full_length	unit-length	ERV_409797_THE1B-int,THE1B	chr10:45479455-45481774	THE1B;THE1B-int;	noncoding	multiple_body_sites
HERV_00001390	chr10	45488140	45488841	+	chimeric	chimeric	ERV_409801_MLT1J;ERV_409802_LTR3A	chr10:45488191-45489078;chr10:45488476-45488949	LTR3A;MLT1J;	noncoding	body_site_specific
HERV_00001391	chr10	45509724	45510026	+	truncated	chimeric truncated	ERV_409819_MER92-int	chr10:45508418-45509961	MER92-int;	noncoding	body_site_specific
HERV_00001392	chr10	45510078	45510405	+	solo_LTR	chimeric solo_LTR	ERV_409821_MLT1B	chr10:45510149-45510334	MLT1B;	noncoding	body_site_specific
HERV_00001393	chr10	45601481	45602005	+	solo_LTR	chimeric solo_LTR	ERV_409919_LTR12C	chr10:45600578-45601937	LTR12C;	noncoding	body_site_specific
HERV_00001394	chr10	45602067	45602369	+	solo_LTR	chimeric solo_LTR	ERV_409920_MLT1J2	chr10:45602131-45602423	MLT1J2;	noncoding	body_site_specific
HERV_00001395	chr10	45703004	45703750	+	truncated	chimeric truncated	ERV_410045_LTR47A	chr10:45703079-45703732	LTR47A;	noncoding	multiple_body_sites
HERV_00001396	chr10	45821487	45823149	-	truncated	chimeric truncated	ERV_516779_LTR47A	chr10:45823065-45822412	LTR47A;	noncoding	multiple_body_sites
HERV_00001397	chr10	45999261	46000465	-	truncated	chimeric truncated	ERV_516901_MER11C	chr10:46000405-45999335	MER11C;	noncoding	multiple_body_sites
HERV_00001398	chr10	46040281	46041489	+	truncated	chimeric truncated	ERV_410395_LTR54	chr10:46040355-46041414	LTR54;	noncoding	body_site_specific
HERV_00001399	chr10	46054598	46055077	-	solo_LTR	chimeric solo_LTR	ERV_516935_LTR7C	chr10:46055019-46054555	LTR7C;	noncoding	body_site_specific
HERV_00001400	chr10	46059088	46059822	-	solo_LTR	chimeric solo_LTR	ERV_516940_MER67B	chr10:46059768-46059115	MER67B;	noncoding	body_site_specific
HERV_00001401	chr10	46194497	46195042	-	chimeric	chimeric	ERV_517016_MLT1A0;ERV_517017_THE1C	chr10:46194518-46194150;chr10:46194984-46194604	MLT1A0;THE1C;	noncoding	body_site_specific
HERV_00001402	chr10	46208844	46211956	+	chimeric	chimeric	ERV_410576_MER4-int,MER4A1;ERV_410577_LTR2	chr10:46208910-46211877;chr10:46209706-46210163	LTR2;MER4A1;MER4-int;	noncoding	body_site_specific
HERV_00001403	chr10	46335191	46335932	+	truncated	chimeric truncated	ERV_410678_THE1D	chr10:46335154-46335877	THE1D;	noncoding	body_site_specific
HERV_00001404	chr10	46426504	46427138	+	solo_LTR	chimeric solo_LTR	ERV_410762_MLT1D	chr10:46426576-46427086	MLT1D;	noncoding	body_site_specific
HERV_00001405	chr10	46542202	46542788	+	solo_LTR	chimeric solo_LTR	ERV_410878_THE1D	chr10:46542299-46542690	THE1D;	noncoding	multiple_body_sites
HERV_00001406	chr10	46545086	46545542	+	solo_LTR	chimeric solo_LTR	ERV_410880_LTR16A2	chr10:46545184-46545463	LTR16A2;	noncoding	multiple_body_sites
HERV_00001407	chr10	46798096	46816591	-	chimeric	chimeric	ERV_517400_MLT1D;ERV_517401_MLT1A0	chr10:46804226-46803390;chr10:46804107-46803766	MLT1A0;MLT1D;	noncoding	multiple_body_sites
HERV_00001408	chr10	46807881	46808398	-	solo_LTR	chimeric solo_LTR	ERV_517404_MER57E1	chr10:46808331-46807969	MER57E1;	noncoding	multiple_body_sites
HERV_00001409	chr10	46814380	46815237	+	truncated	chimeric truncated	ERV_411155_THE1D	chr10:46814455-46815167	THE1D;	noncoding	multiple_body_sites
HERV_00001410	chr10	46871520	46872093	+	truncated	chimeric truncated	ERV_411205_LTR33	chr10:46871594-46872040	LTR33;	noncoding	body_site_specific
HERV_00001411	chr10	47082563	47082993	+	solo_LTR	chimeric solo_LTR	ERV_411337_LTR12_	chr10:47082298-47082989	LTR12_;	noncoding	body_site_specific
HERV_00001412	chr10	47228422	47228902	+	solo_LTR	chimeric solo_LTR	ERV_411480_MER51A	chr10:47228496-47228857	MER51A;	noncoding	body_site_specific
HERV_00001413	chr10	47498501	47499309	-	truncated	chimeric truncated	ERV_517816_LTR47A	chr10:47499225-47498572	LTR47A;	noncoding	multiple_body_sites
HERV_00001414	chr10	47524798	47525648	-	truncated	chimeric truncated	ERV_517835_THE1D	chr10:47525592-47524876	THE1D;	noncoding	multiple_body_sites
HERV_00001415	chr10	47535668	47536461	+	chimeric	chimeric	ERV_411714_MLT1D;ERV_411715_MLT1A0	chr10:47535715-47536551;chr10:47535834-47536175	MLT1A0;MLT1D;	noncoding	multiple_body_sites
HERV_00001416	chr10	47743701	47743961	+	truncated	chimeric truncated	ERV_411920_LTR41B	chr10:47743551-47743881	LTR41B;	noncoding	body_site_specific
HERV_00001417	chr10	47745401	47746971	+	chimeric	chimeric	ERV_411924_LTR33B;ERV_411925_MLT1H	chr10:47745283-47746920;chr10:47745756-47745951	LTR33B;MLT1H;	noncoding	body_site_specific
HERV_00001418	chr10	47764570	47765058	+	solo_LTR	chimeric solo_LTR	ERV_411949_LTR6A	chr10:47764573-47765107	LTR6A;	noncoding	body_site_specific
HERV_00001419	chr10	47957500	47958148	-	solo_LTR	chimeric solo_LTR	ERV_518080_MLT1D	chr10:47958084-47957574	MLT1D;	noncoding	body_site_specific
HERV_00001420	chr10	48005750	48010229	-	truncated	chimeric truncated	ERV_518109_LTR47A	chr10:48007325-48006679	LTR47A;	noncoding	multiple_body_sites
HERV_00001421	chr10	48032870	48033729	-	truncated	chimeric truncated	ERV_518128_THE1D	chr10:48033665-48032949	THE1D;	noncoding	multiple_body_sites
HERV_00001422	chr10	48043777	48044657	+	chimeric	chimeric	ERV_412114_MLT1D;ERV_412115_MLT1A0	chr10:48043824-48044660;chr10:48043943-48044284	MLT1A0;MLT1D;	noncoding	multiple_body_sites
HERV_00001423	chr10	48468152	48469669	+	solo_LTR	chimeric solo_LTR	ERV_412457_MLT1D	chr10:48468207-48468665	MLT1D;	noncoding	body_site_specific
HERV_00001424	chr10	49106700	49107347	+	solo_LTR	chimeric solo_LTR	ERV_412948_MER67A	chr10:49106750-49107290	MER67A;	noncoding	body_site_specific
HERV_00001425	chr10	49120990	49121784	-	truncated	chimeric truncated	ERV_518764_MLT1B	chr10:49121721-49121060	MLT1B;	noncoding	body_site_specific
HERV_00001426	chr10	49327681	49328594	-	solo_LTR	chimeric solo_LTR	ERV_518863_LTR39	chr10:49328519-49327778	LTR39;	noncoding	multiple_body_sites
HERV_00001427	chr10	49332393	49332809	-	solo_LTR	chimeric solo_LTR	ERV_518867_LTR48	chr10:49332745-49332182	LTR48;	noncoding	body_site_specific
HERV_00001428	chr10	49334192	49334520	+	truncated	chimeric truncated	ERV_413144_MLT1H1	chr10:49334249-49335315	MLT1H1;	noncoding	body_site_specific
HERV_00001429	chr10	49337633	49338033	+	solo_LTR	chimeric solo_LTR	ERV_413146_MSTD	chr10:49337705-49338078	MSTD;	noncoding	body_site_specific
HERV_00001430	chr10	49438149	49440556	-	full_length	transcribed from upstream	ERV_518906_THE1A-int,THE1A	chr10:49440499-49438223	THE1A;THE1A-int;	noncoding	multiple_body_sites
HERV_00001431	chr10	49721281	49721892	-	solo_LTR	chimeric solo_LTR	ERV_519032_MER74A	chr10:49721824-49721335	MER74A;	noncoding	body_site_specific
HERV_00001432	chr10	49729174	49729450	+	solo_LTR	chimeric solo_LTR	ERV_413449_MLT1A0	chr10:49729233-49729375	MLT1A0;	noncoding	body_site_specific
HERV_00001433	chr10	49731595	49731860	+	solo_LTR	chimeric solo_LTR	ERV_413454_MLT1A0	chr10:49731581-49731794	MLT1A0;	noncoding	body_site_specific
HERV_00001434	chr10	49980100	49980585	-	solo_LTR	chimeric solo_LTR	ERV_519175_MER57E1	chr10:49980531-49980174	MER57E1;	noncoding	multiple_body_sites
HERV_00001435	chr10	50012957	50013745	+	truncated	chimeric truncated	ERV_413763_LTR47A	chr10:50013032-50013685	LTR47A;	noncoding	multiple_body_sites
HERV_00001436	chr10	50041920	50042749	-	truncated	chimeric truncated	ERV_519223_MSTB	chr10:50042682-50041968	MSTB;	noncoding	body_site_specific
HERV_00001437	chr10	50047371	50047995	+	solo_LTR	chimeric solo_LTR	ERV_413796_MER39	chr10:50047442-50047941	MER39;	noncoding	body_site_specific
HERV_00001438	chr10	50136643	50137376	+	truncated	chimeric truncated	ERV_413863_MSTB	chr10:50136700-50137421	MSTB;	noncoding	multiple_body_sites
HERV_00001439	chr10	50626740	50629095	-	truncated	chimeric truncated	ERV_519571_ERVL-E-int	chr10:50627824-50627305	ERVL-E-int;	noncoding	body_site_specific
HERV_00001440	chr10	50650245	50651553	+	chimeric	chimeric	ERV_414356_LTR81B;ERV_414357_MER77	chr10:50650299-50651092;chr10:50651076-50651619	LTR81B;MER77;	noncoding	body_site_specific
HERV_00001441	chr10	51689850	51690399	-	solo_LTR	chimeric solo_LTR	ERV_520223_MSTA	chr10:51690342-51689924	MSTA;	noncoding	multiple_body_sites
HERV_00001442	chr10	52762650	52763265	-	truncated	chimeric truncated	ERV_520870_MLT1C	chr10:52763196-52762604	MLT1C;	noncoding	body_site_specific
HERV_00001443	chr10	52769790	52770356	+	solo_LTR	chimeric solo_LTR	ERV_416120_MLT1H	chr10:52769856-52770300	MLT1H;	noncoding	body_site_specific
HERV_00001444	chr10	56314081	56314512	+	solo_LTR	chimeric solo_LTR	ERV_419030_MLT1C	chr10:56314133-56314557	MLT1C;	noncoding	body_site_specific
HERV_00001445	chr10	57322266	57322725	+	solo_LTR	chimeric solo_LTR	ERV_419829_LTR12C	chr10:57321340-57322667	LTR12C;	noncoding	body_site_specific
HERV_00001446	chr10	57336301	57336638	-	solo_LTR	solo_LTR	ERV_522997_LTR12D	chr10:57337262-57336240	LTR12D;	noncoding	body_site_specific
HERV_00001447	chr10	58294689	58295954	+	truncated	chimeric truncated	ERV_420678_MER4D0	chr10:58294787-58295892	MER4D0;	noncoding	body_site_specific
HERV_00001448	chr10	59173367	59174678	-	chimeric	chimeric	ERV_524038_LTR81B;ERV_524039_MER39B	chr10:59174599-59172695;chr10:59173996-59173295	LTR81B;MER39B;	noncoding	multiple_body_sites
HERV_00001449	chr10	59174886	59175280	+	solo_LTR	chimeric solo_LTR	ERV_421383_MamRep605	chr10:59174960-59175191	MamRep605;	noncoding	multiple_body_sites
HERV_00001450	chr10	59239091	59239594	-	solo_LTR	chimeric solo_LTR	ERV_524076_THE1B	chr10:59239530-59239159	THE1B;	noncoding	multiple_body_sites
HERV_00001451	chr10	59243711	59244284	-	truncated	chimeric truncated	ERV_524081_LTR33	chr10:59244219-59243766	LTR33;	noncoding	multiple_body_sites
HERV_00001452	chr10	59657739	59658480	+	solo_LTR	chimeric solo_LTR	ERV_421790_MER4B	chr10:59657806-59658415	MER4B;	noncoding	body_site_specific
HERV_00001453	chr10	59684592	59685117	-	solo_LTR	chimeric solo_LTR	ERV_524343_LTR16A	chr10:59685050-59684659	LTR16A;	noncoding	body_site_specific
HERV_00001454	chr10	60030044	60030906	+	truncated	chimeric truncated	ERV_422158_LTR45B	chr10:60030118-60030831	LTR45B;	noncoding	multiple_body_sites
HERV_00001455	chr10	60135078	60135735	+	solo_LTR	chimeric solo_LTR	ERV_422242_LTR75	chr10:60135139-60135679	LTR75;	noncoding	body_site_specific
HERV_00001456	chr10	61477344	61483345	+	chimeric	chimeric	ERV_423423_MLT1L;ERV_423424_LTR16E1;ERV_423428_MER39	chr10:61478972-61479963;chr10:61479576-61479915;chr10:61482649-61483270	LTR16E1;MER39;MLT1L;	noncoding	body_site_specific
HERV_00001457	chr10	62071842	62072587	-	solo_LTR	chimeric solo_LTR	ERV_525775_LTR50	chr10:62072512-62071911	LTR50;	noncoding	multiple_body_sites
HERV_00001458	chr10	62753791	62754238	+	solo_LTR	chimeric solo_LTR	ERV_424599_THE1D	chr10:62753855-62754181	THE1D;	noncoding	body_site_specific
HERV_00001459	chr10	63431393	63432315	+	chimeric	chimeric	ERV_425320_MLT1J;ERV_425321_LTR72B	chr10:63431449-63432684;chr10:63431670-63432449	LTR72B;MLT1J;	noncoding	body_site_specific
HERV_00001460	chr10	63887043	63887282	+	solo_LTR	chimeric solo_LTR	ERV_425788_LTR33	chr10:63887114-63887214	LTR33;	noncoding	body_site_specific
HERV_00001461	chr10	64915155	64915529	-	solo_LTR	chimeric solo_LTR	ERV_527615_THE1B	chr10:64915472-64915109	THE1B;	noncoding	body_site_specific
HERV_00001462	chr10	67107667	67108135	+	solo_LTR	chimeric solo_LTR	ERV_428537_MER61A	chr10:67107731-67108073	MER61A;	noncoding	body_site_specific
HERV_00001463	chr10	67925535	67926144	+	solo_LTR	chimeric solo_LTR	ERV_429266_MLT1F	chr10:67925609-67926076	MLT1F;	noncoding	multiple_body_sites
HERV_00001464	chr10	68076518	68076745	-	truncated	truncated	ERV_529250_MLT1C	chr10:68077212-68076473	MLT1C;	noncoding	body_site_specific
HERV_00001465	chr10	68262614	68263130	+	solo_LTR	chimeric solo_LTR	ERV_429604_MSTA	chr10:68262677-68263062	MSTA;	noncoding	multiple_body_sites
HERV_00001466	chr10	68263587	68264103	-	solo_LTR	chimeric solo_LTR	ERV_529401_LTR16	chr10:68264038-68263655	LTR16;	noncoding	multiple_body_sites
HERV_00001467	chr10	68274517	68275025	-	solo_LTR	chimeric solo_LTR	ERV_529408_MLT1F	chr10:68274958-68274451	MLT1F;	noncoding	body_site_specific
HERV_00001468	chr10	68275971	68278978	+	chimeric	chimeric	ERV_429622_THE1B-int,THE1B,MamRep605;ERV_429623_MLT1I;ERV_429624_THE1B	chr10:68275896-68278999;chr10:68276343-68276654;chr10:68276735-68277094	MamRep605;MLT1I;THE1B;THE1B-int;	noncoding	body_site_specific
HERV_00001469	chr10	68861165	68863721	-	full_length	unit-length	ERV_530047_HERVK9-int,MER9a3	chr10:68868584-68861092	HERVK9-int;MER9a3;	noncoding	body_site_specific
HERV_00001470	chr10	68864212	68865361	-	full_length	unit-length	ERV_530047_HERVK9-int,MER9a3	chr10:68868584-68861092	HERVK9-int;MER9a3;	noncoding	body_site_specific
HERV_00001471	chr10	68865831	68867974	-	full_length	unit-length	ERV_530047_HERVK9-int,MER9a3	chr10:68868584-68861092	HERVK9-int;MER9a3;	coding	body_site_specific
HERV_00001472	chr10	69012516	69013286	-	truncated	chimeric truncated	ERV_530216_MSTA	chr10:69013226-69012569	MSTA;	noncoding	multiple_body_sites
HERV_00001473	chr10	69090294	69090798	-	solo_LTR	chimeric solo_LTR	ERV_530308_MLT1B	chr10:69090724-69090365	MLT1B;	noncoding	multiple_body_sites
HERV_00001474	chr10	69100543	69101508	+	truncated	chimeric truncated	ERV_430750_LTR33A_	chr10:69100617-69101410	LTR33A_;	noncoding	multiple_body_sites
HERV_00001475	chr10	69259492	69260017	-	solo_LTR	chimeric solo_LTR	ERV_530491_MSTA	chr10:69259946-69259563	MSTA;	noncoding	body_site_specific
HERV_00001476	chr10	69383418	69384091	-	solo_LTR	chimeric solo_LTR	ERV_530625_MLT1H	chr10:69384017-69383486	MLT1H;	noncoding	multiple_body_sites
HERV_00001477	chr10	69386916	69387929	+	truncated	chimeric truncated	ERV_431056_MER90a	chr10:69386974-69387795	MER90a;	noncoding	multiple_body_sites
HERV_00001478	chr10	69406808	69412405	+	chimeric	chimeric	ERV_431082_LTR47B2;ERV_431083_LTR84a;ERV_431084_LTR8	chr10:69410648-69411056;chr10:69411069-69412330;chr10:69411242-69412258	LTR47B2;LTR8;LTR84a;	noncoding	multiple_body_sites
HERV_00001479	chr10	69488437	69489657	-	solo_LTR	chimeric solo_LTR	ERV_530735_MER11A	chr10:69489582-69488510	MER11A;	noncoding	multiple_body_sites
HERV_00001480	chr10	69500042	69500930	-	chimeric	chimeric	ERV_530747_LTR16A;ERV_530748_MLT2B4	chr10:69500347-69500140;chr10:69500847-69500421	LTR16A;MLT2B4;	noncoding	multiple_body_sites
HERV_00001481	chr10	69533618	69534073	+	solo_LTR	chimeric solo_LTR	ERV_431213_MER21B	chr10:69533685-69534013	MER21B;	noncoding	body_site_specific
HERV_00001482	chr10	69536407	69538558	-	chimeric	chimeric	ERV_530775_MLT1B;ERV_530777_MLT1C;ERV_530778_MLT1A	chr10:69537160-69536471;chr10:69537769-69537417;chr10:69538218-69537859	MLT1A;MLT1B;MLT1C;	noncoding	multiple_body_sites
HERV_00001483	chr10	69539544	69540032	-	solo_LTR	chimeric solo_LTR	ERV_530781_MLT1J	chr10:69539969-69539611	MLT1J;	noncoding	body_site_specific
HERV_00001484	chr10	69541182	69542921	-	truncated	chimeric truncated	ERV_530785_THE1C-int,THE1C	chr10:69542854-69541354	THE1C;THE1C-int;	noncoding	body_site_specific
HERV_00001485	chr10	69547539	69549731	-	solo_LTR	chimeric solo_LTR	ERV_530788_MLT1K	chr10:69548195-69547638	MLT1K;	noncoding	multiple_body_sites
HERV_00001486	chr10	69549059	69549729	+	solo_LTR	chimeric solo_LTR	ERV_431230_LTR47A	chr10:69549158-69549593	LTR47A;	noncoding	multiple_body_sites
HERV_00001487	chr10	69642134	69642506	-	truncated	chimeric truncated	ERV_530849_MLT1E1	chr10:69642460-69642046	MLT1E1;	noncoding	body_site_specific
HERV_00001488	chr10	70100976	70101657	-	solo_LTR	chimeric solo_LTR	ERV_531160_LTR14B	chr10:70101625-70101029	LTR14B;	noncoding	body_site_specific
HERV_00001489	chr10	70108191	70108769	-	solo_LTR	chimeric solo_LTR	ERV_531165_MLT1D	chr10:70108703-70108248	MLT1D;	noncoding	multiple_body_sites
HERV_00001490	chr10	70118605	70118943	+	solo_LTR	chimeric solo_LTR	ERV_431798_MER21C	chr10:70118662-70119578	MER21C;	noncoding	body_site_specific
HERV_00001491	chr10	70124823	70125276	+	solo_LTR	chimeric solo_LTR	ERV_431804_MSTD	chr10:70124891-70125218	MSTD;	noncoding	body_site_specific
HERV_00001492	chr10	70193342	70193779	+	solo_LTR	chimeric solo_LTR	ERV_431893_MLT1I	chr10:70193400-70193721	MLT1I;	noncoding	body_site_specific
HERV_00001493	chr10	70211194	70211660	-	solo_LTR	chimeric solo_LTR	ERV_531245_MER21C	chr10:70211589-70211254	MER21C;	noncoding	multiple_body_sites
HERV_00001494	chr10	70257139	70258109	+	solo_LTR	chimeric solo_LTR	ERV_431954_LTR5A	chr10:70257191-70258221	LTR5A;	noncoding	body_site_specific
HERV_00001495	chr10	70268356	70268993	-	solo_LTR	chimeric solo_LTR	ERV_531290_MLT1H	chr10:70268941-70268430	MLT1H;	noncoding	body_site_specific
HERV_00001496	chr10	70383397	70383864	+	solo_LTR	chimeric solo_LTR	ERV_432127_MLT1C	chr10:70383471-70383909	MLT1C;	noncoding	body_site_specific
HERV_00001497	chr10	70411876	70412238	+	truncated	chimeric truncated	ERV_432174_MLT1L	chr10:70411943-70412168	MLT1L;	noncoding	multiple_body_sites
HERV_00001498	chr10	70528655	70529181	-	solo_LTR	chimeric solo_LTR	ERV_531557_MLT1J	chr10:70529117-70528722	MLT1J;	noncoding	multiple_body_sites
HERV_00001499	chr10	70745584	70746198	-	solo_LTR	chimeric solo_LTR	ERV_531730_MLT1H	chr10:70746137-70745641	MLT1H;	noncoding	body_site_specific
HERV_00001500	chr10	70861389	70868368	+	solo_LTR	chimeric solo_LTR	ERV_432602_LTR12C	chr10:70861460-70862907	LTR12C;	noncoding	multiple_body_sites
HERV_00001501	chr10	71003124	71003649	-	solo_LTR	chimeric solo_LTR	ERV_531931_MLT2A2	chr10:71003584-71003067	MLT2A2;	noncoding	multiple_body_sites
HERV_00001502	chr10	71340815	71347965	-	solo_LTR	chimeric solo_LTR	ERV_532165_LTR16D	chr10:71341184-71340882	LTR16D;	noncoding	body_site_specific
HERV_00001503	chr10	71742682	71743334	-	solo_LTR	chimeric solo_LTR	ERV_532546_MLT1H	chr10:71743268-71742753	MLT1H;	noncoding	body_site_specific
HERV_00001504	chr10	71743819	71744289	-	truncated	chimeric truncated	ERV_532547_MLT1J	chr10:71744245-71743883	MLT1J;	noncoding	body_site_specific
HERV_00001505	chr10	71826795	71827097	+	solo_LTR	chimeric solo_LTR	ERV_433543_MamRep605	chr10:71826865-71827032	MamRep605;	noncoding	multiple_body_sites
HERV_00001506	chr10	72027412	72028846	+	solo_LTR	chimeric solo_LTR	ERV_433763_MLT1J	chr10:72028440-72028805	MLT1J;	noncoding	body_site_specific
HERV_00001507	chr10	72032576	72033206	+	solo_LTR	chimeric solo_LTR	ERV_433770_MER41A	chr10:72032645-72033191	MER41A;	noncoding	body_site_specific
HERV_00001508	chr10	72071649	72072134	+	solo_LTR	chimeric solo_LTR	ERV_433820_MLT1F	chr10:72071716-72072068	MLT1F;	noncoding	body_site_specific
HERV_00001509	chr10	72092270	72093764	-	solo_LTR	chimeric solo_LTR	ERV_532848_MLT1B	chr10:72092729-72092344	MLT1B;	noncoding	multiple_body_sites
HERV_00001510	chr10	72330395	72331284	-	truncated	chimeric truncated	ERV_533055_MER34C2	chr10:72331221-72330333	MER34C2;	noncoding	multiple_body_sites
HERV_00001511	chr10	72847683	72848529	-	chimeric	chimeric	ERV_533556_MLT1F;ERV_533557_MSTD	chr10:72848693-72847643;chr10:72848641-72848240	MLT1F;MSTD;	noncoding	body_site_specific
HERV_00001512	chr10	72881874	72883080	+	solo_LTR	chimeric solo_LTR	ERV_434811_MER11C	chr10:72881948-72883016	MER11C;	noncoding	multiple_body_sites
HERV_00001513	chr10	72888245	72888705	+	solo_LTR	chimeric solo_LTR	ERV_434816_LTR19A	chr10:72888319-72888746	LTR19A;	noncoding	multiple_body_sites
HERV_00001514	chr10	72903740	72904491	+	solo_LTR	chimeric solo_LTR	ERV_434835_LTR2	chr10:72903901-72904364	LTR2;	noncoding	body_site_specific
HERV_00001515	chr10	73010965	73016899	+	solo_LTR	chimeric solo_LTR	ERV_434926_MLT1G3	chr10:73013133-73013624	MLT1G3;	noncoding	multiple_body_sites
HERV_00001516	chr10	73236113	73237279	-	truncated	chimeric truncated	ERV_533884_MLT1C	chr10:73237217-73236181	MLT1C;	noncoding	multiple_body_sites
HERV_00001517	chr10	73258120	73259350	+	solo_LTR	chimeric solo_LTR	ERV_435225_MER11B	chr10:73258194-73259276	MER11B;	noncoding	body_site_specific
HERV_00001518	chr10	73283919	73284553	-	solo_LTR	chimeric solo_LTR	ERV_533924_MLT1D	chr10:73284496-73283981	MLT1D;	noncoding	multiple_body_sites
HERV_00001519	chr10	73286563	73287204	-	solo_LTR	chimeric solo_LTR	ERV_533926_MER9a3	chr10:73287143-73286637	MER9a3;	noncoding	body_site_specific
HERV_00001520	chr10	73288572	73289132	+	solo_LTR	chimeric solo_LTR	ERV_435258_LTR16D	chr10:73288644-73289143	LTR16D;	noncoding	multiple_body_sites
HERV_00001521	chr10	73420935	73421357	+	solo_LTR	chimeric solo_LTR	ERV_435416_MLT1A	chr10:73421004-73421293	MLT1A;	noncoding	multiple_body_sites
HERV_00001522	chr10	73628889	73630115	+	truncated	chimeric truncated	ERV_435690_LTR16C	chr10:73628963-73630040	LTR16C;	noncoding	body_site_specific
HERV_00001523	chr10	73670619	73671444	-	truncated	chimeric truncated	ERV_534203_LTR47A	chr10:73671345-73670694	LTR47A;	noncoding	multiple_body_sites
HERV_00001524	chr10	73672049	73672518	+	truncated	chimeric truncated	ERV_435737_MER57A-int	chr10:73672115-73672451	MER57A-int;	noncoding	multiple_body_sites
HERV_00001525	chr10	73737589	73744255	+	chimeric	chimeric	ERV_435800_LTR12C;ERV_435801_MER4-int	chr10:73737663-73737892;chr10:73737893-73738427	LTR12C;MER4-int;	noncoding	multiple_body_sites
HERV_00001526	chr10	73923844	73931450	-	solo_LTR	chimeric solo_LTR	ERV_534404_LTR13A	chr10:73931640-73930686	LTR13A;	noncoding	body_site_specific
HERV_00001527	chr10	74206890	74208321	-	solo_LTR	solo_LTR	ERV_534693_MER52A	chr10:74208406-74206836	MER52A;	noncoding	body_site_specific
HERV_00001528	chr10	75222379	75229666	+	chimeric	chimeric	ERV_437342_MER21B,MER21-int;ERV_437343_MER4B-int	chr10:75223580-75227526;chr10:75224772-75224925	MER21B;MER21-int;MER4B-int;	noncoding	body_site_specific
HERV_00001529	chr10	75225027	75226269	-	solo_LTR	chimeric solo_LTR	ERV_535536_LTR23	chr10:75225775-75225281	LTR23;	noncoding	body_site_specific
HERV_00001530	chr10	75225779	75227578	+	full_length	3' readthrough	ERV_437342_MER21B,MER21-int	chr10:75223580-75227526	MER21B;MER21-int;	noncoding	multiple_body_sites
HERV_00001531	chr10	75385386	75385852	-	solo_LTR	chimeric solo_LTR	ERV_535696_MLT1G1	chr10:75385789-75385303	MLT1G1;	noncoding	multiple_body_sites
HERV_00001532	chr10	75386051	75386415	+	chimeric	chimeric	ERV_437496_LTR67B;ERV_437497_MLT1J	chr10:75386103-75386156;chr10:75386116-75386348	LTR67B;MLT1J;	noncoding	body_site_specific
HERV_00001533	chr10	75391159	75391651	+	truncated	chimeric truncated	ERV_437505_MLT1J	chr10:75390727-75391579	MLT1J;	noncoding	multiple_body_sites
HERV_00001534	chr10	75429179	75429661	+	solo_LTR	chimeric solo_LTR	ERV_437553_MLT1A0	chr10:75429239-75429595	MLT1A0;	noncoding	multiple_body_sites
HERV_00001535	chr10	76895600	76896710	-	solo_LTR	chimeric solo_LTR	ERV_536581_MER11B	chr10:76896660-76895674	MER11B;	noncoding	body_site_specific
HERV_00001536	chr10	77176921	77177203	+	solo_LTR	chimeric solo_LTR	ERV_438960_MLT1D	chr10:77176764-77177133	MLT1D;	noncoding	body_site_specific
HERV_00001537	chr10	77354607	77357373	+	solo_LTR	chimeric solo_LTR	ERV_439154_MLT1K	chr10:77356683-77357282	MLT1K;	noncoding	body_site_specific
HERV_00001538	chr10	77355328	77355863	+	solo_LTR	chimeric solo_LTR	ERV_439151_MLT1K	chr10:77355402-77355810	MLT1K;	noncoding	body_site_specific
HERV_00001539	chr10	77422483	77422894	+	solo_LTR	chimeric solo_LTR	ERV_439227_MLT1C	chr10:77422549-77422974	MLT1C;	noncoding	body_site_specific
HERV_00001540	chr10	77772743	77773842	-	solo_LTR	chimeric solo_LTR	ERV_537103_LTR13A	chr10:77773775-77772817	LTR13A;	noncoding	multiple_body_sites
HERV_00001541	chr10	77773918	77774361	-	solo_LTR	chimeric solo_LTR	ERV_537104_MamGypLTR3a	chr10:77774291-77773976	MamGypLTR3a;	noncoding	body_site_specific
HERV_00001542	chr10	77775119	77775659	+	solo_LTR	chimeric solo_LTR	ERV_439641_LTR46	chr10:77775180-77775594	LTR46;	noncoding	body_site_specific
HERV_00001543	chr10	77777637	77778218	+	solo_LTR	chimeric solo_LTR	ERV_439643_MER89	chr10:77777706-77778150	MER89;	noncoding	body_site_specific
HERV_00001544	chr10	77784437	77785300	+	truncated	chimeric truncated	ERV_439648_MLT2C2	chr10:77784503-77785226	MLT2C2;	noncoding	body_site_specific
HERV_00001545	chr10	77796973	77797330	+	solo_LTR	chimeric solo_LTR	ERV_439660_MLT1J	chr10:77797045-77797264	MLT1J;	noncoding	body_site_specific
HERV_00001546	chr10	78165765	78166144	+	solo_LTR	chimeric solo_LTR	ERV_440059_MLT1K	chr10:78165834-78166075	MLT1K;	noncoding	body_site_specific
HERV_00001547	chr10	78172749	78173359	+	solo_LTR	chimeric solo_LTR	ERV_440069_LTR16C	chr10:78172817-78173295	LTR16C;	noncoding	body_site_specific
HERV_00001548	chr10	78175558	78176683	+	solo_LTR	chimeric solo_LTR	ERV_440073_MSTA	chr10:78175630-78176022	MSTA;	noncoding	body_site_specific
HERV_00001549	chr10	78192745	78193063	+	solo_LTR	chimeric solo_LTR	ERV_440098_MER83C	chr10:78192815-78193138	MER83C;	noncoding	multiple_body_sites
HERV_00001550	chr10	78444625	78445388	-	truncated	chimeric truncated	ERV_537639_MLT1B	chr10:78445325-78444686	MLT1B;	noncoding	body_site_specific
HERV_00001551	chr10	78864601	78871382	-	solo_LTR	chimeric solo_LTR	ERV_537995_LTR78	chr10:78865135-78864674	LTR78;	noncoding	multiple_body_sites
HERV_00001552	chr10	79017898	79018281	-	solo_LTR	chimeric solo_LTR	ERV_538116_MLT1G	chr10:79018222-79017827	MLT1G;	noncoding	body_site_specific
HERV_00001553	chr10	79501768	79502542	-	truncated	chimeric truncated	ERV_538471_LTR16E2	chr10:79502475-79501838	LTR16E2;	noncoding	body_site_specific
HERV_00001554	chr10	79540532	79541140	-	solo_LTR	chimeric solo_LTR	ERV_538492_LTR8	chr10:79541101-79540430	LTR8;	noncoding	body_site_specific
HERV_00001555	chr10	79689778	79690196	+	solo_LTR	chimeric solo_LTR	ERV_441621_MLT1I	chr10:79689846-79690134	MLT1I;	noncoding	body_site_specific
HERV_00001556	chr10	79690690	79691056	+	solo_LTR	chimeric solo_LTR	ERV_441623_LTR16A	chr10:79690760-79690958	LTR16A;	noncoding	body_site_specific
HERV_00001557	chr10	79831752	79832249	-	solo_LTR	chimeric solo_LTR	ERV_538646_MLT1A0	chr10:79832174-79831826	MLT1A0;	noncoding	body_site_specific
HERV_00001558	chr10	79912896	79919933	-	solo_LTR	chimeric solo_LTR	ERV_538687_MLT1K	chr10:79913274-79912970	MLT1K;	noncoding	body_site_specific
HERV_00001559	chr10	79913339	79913802	+	truncated	chimeric truncated	ERV_441804_LTR50	chr10:79913396-79913750	LTR50;	noncoding	multiple_body_sites
HERV_00001560	chr10	79915594	79916156	-	solo_LTR	chimeric solo_LTR	ERV_538690_MLT2B2	chr10:79916100-79915637	MLT2B2;	noncoding	body_site_specific
HERV_00001561	chr10	80416863	80417656	-	solo_LTR	chimeric solo_LTR	ERV_539035_LTR6A	chr10:80417585-80416937	LTR6A;	noncoding	multiple_body_sites
HERV_00001562	chr10	80423699	80424050	-	solo_LTR	chimeric solo_LTR	ERV_539044_MLT1D	chr10:80423984-80423761	MLT1D;	noncoding	multiple_body_sites
HERV_00001563	chr10	80505755	80506627	-	truncated	chimeric truncated	ERV_539104_LTR24B	chr10:80506570-80505829	LTR24B;	noncoding	multiple_body_sites
HERV_00001564	chr10	80514670	80515179	+	solo_LTR	chimeric solo_LTR	ERV_442392_MLT1A0	chr10:80514741-80515104	MLT1A0;	noncoding	multiple_body_sites
HERV_00001565	chr10	81785047	81785496	+	solo_LTR	chimeric solo_LTR	ERV_443346_LTR12C	chr10:81784044-81785452	LTR12C;	noncoding	body_site_specific
HERV_00001566	chr10	82229409	82229874	-	solo_LTR	chimeric solo_LTR	ERV_540099_THE1C	chr10:82229815-82229470	THE1C;	noncoding	body_site_specific
HERV_00001567	chr10	83909894	83915235	-	solo_LTR	chimeric solo_LTR	ERV_541067_MLT1J2	chr10:83914741-83914329	MLT1J2;	noncoding	body_site_specific
HERV_00001568	chr10	84182241	84182894	-	solo_LTR	chimeric solo_LTR	ERV_541248_MLT1H	chr10:84182813-84182312	MLT1H;	noncoding	multiple_body_sites
HERV_00001569	chr10	84207540	84208165	-	solo_LTR	chimeric solo_LTR	ERV_541263_MLT1F2	chr10:84208095-84207614	MLT1F2;	noncoding	multiple_body_sites
HERV_00001570	chr10	84228979	84229469	-	solo_LTR	chimeric solo_LTR	ERV_541273_THE1B	chr10:84229398-84229043	THE1B;	noncoding	body_site_specific
HERV_00001571	chr10	84373794	84382277	+	truncated	chimeric truncated	ERV_445578_MER68	chr10:84381348-84382206	MER68;	noncoding	multiple_body_sites
HERV_00001572	chr10	86545987	86556511	-	chimeric	chimeric	ERV_542559_MLT1F2;ERV_542563_MLT1G3;ERV_542564_MLT1G3	chr10:86554027-86553545;chr10:86555835-86555676;chr10:86556464-86555851	MLT1F2;MLT1G3;	noncoding	multiple_body_sites
HERV_00001573	chr10	86557213	86566434	-	chimeric	chimeric	ERV_542566_LTR33;ERV_542574_HERVH-int,LTR7B	chr10:86557282-86556830;chr10:86566658-86561238	HERVH-int;LTR33;LTR7B;	noncoding	multiple_body_sites
HERV_00001574	chr10	86727470	86727854	-	solo_LTR	chimeric solo_LTR	ERV_542703_MLT1C	chr10:86727785-86727544	MLT1C;	noncoding	multiple_body_sites
HERV_00001575	chr10	86737994	86738831	+	truncated	chimeric truncated	ERV_447521_MLT1K	chr10:86738059-86738756	MLT1K;	noncoding	multiple_body_sites
HERV_00001576	chr10	86900958	86901420	+	solo_LTR	chimeric solo_LTR	ERV_447684_MLT1F	chr10:86900872-86901363	MLT1F;	noncoding	body_site_specific
HERV_00001577	chr10	86922331	86923056	-	solo_LTR	chimeric solo_LTR	ERV_542903_MER68	chr10:86922991-86922467	MER68;	noncoding	multiple_body_sites
HERV_00001578	chr10	86952334	86953570	-	solo_LTR	chimeric solo_LTR	ERV_542930_MER11A	chr10:86953503-86952397	MER11A;	noncoding	multiple_body_sites
HERV_00001579	chr10	86972470	86972733	+	solo_LTR	chimeric solo_LTR	ERV_447740_MLT1L	chr10:86972540-86972659	MLT1L;	noncoding	body_site_specific
HERV_00001580	chr10	86973240	86974516	-	truncated	chimeric truncated	ERV_542938_LTR26C	chr10:86974199-86973314	LTR26C;	noncoding	multiple_body_sites
HERV_00001581	chr10	86981023	86983162	+	solo_LTR	chimeric solo_LTR	ERV_447751_THE1C	chr10:86981078-86981384	THE1C;	noncoding	multiple_body_sites
HERV_00001582	chr10	87012681	87014338	+	truncated	chimeric truncated	ERV_447774_LTR47A	chr10:87012756-87013408	LTR47A;	noncoding	multiple_body_sites
HERV_00001583	chr10	87020303	87033532	-	chimeric	chimeric	ERV_542986_MER4-int,MER4A1;ERV_542987_LTR12C;ERV_542988_LTR85a	chr10:87033478-87029590;chr10:87031521-87030143;chr10:87031710-87031665	LTR12C;LTR85a;MER4A1;MER4-int;	noncoding	multiple_body_sites
HERV_00001584	chr10	87021270	87021745	+	solo_LTR	chimeric solo_LTR	ERV_447782_LTR14A	chr10:87021341-87021675	LTR14A;	noncoding	multiple_body_sites
HERV_00001585	chr10	87023337	87024101	-	truncated	chimeric truncated	ERV_542981_MLT1A0	chr10:87024033-87023406	MLT1A0;	noncoding	multiple_body_sites
HERV_00001586	chr10	87040388	87040907	-	solo_LTR	chimeric solo_LTR	ERV_542996_LTR2	chr10:87040815-87040359	LTR2;	noncoding	multiple_body_sites
HERV_00001587	chr10	87196299	87199729	-	truncated	chimeric truncated	ERV_543140_LTR78B	chr10:87199666-87198644	LTR78B;	noncoding	body_site_specific
HERV_00001588	chr10	87239461	87240231	+	solo_LTR	chimeric solo_LTR	ERV_447993_MLT1L	chr10:87239535-87239799	MLT1L;	noncoding	multiple_body_sites
HERV_00001589	chr10	87314460	87315021	+	solo_LTR	chimeric solo_LTR	ERV_448076_MSTB1	chr10:87314534-87314957	MSTB1;	noncoding	multiple_body_sites
HERV_00001590	chr10	87497358	87498561	-	truncated	chimeric truncated	ERV_543314_MLT1L	chr10:87498423-87497432	MLT1L;	noncoding	multiple_body_sites
HERV_00001591	chr10	87724852	87725353	-	truncated	chimeric truncated	ERV_543489_MLT2D	chr10:87725234-87724471	MLT2D;	noncoding	multiple_body_sites
HERV_00001592	chr10	87749749	87750346	+	chimeric	chimeric	ERV_448447_LTR49;ERV_448448_HERVL-int	chr10:87749820-87750123;chr10:87750137-87750276	HERVL-int;LTR49;	noncoding	multiple_body_sites
HERV_00001593	chr10	87760126	87760616	+	solo_LTR	chimeric solo_LTR	ERV_448457_MSTA	chr10:87760184-87760566	MSTA;	noncoding	body_site_specific
HERV_00001594	chr10	87796633	87803730	+	chimeric	chimeric	ERV_448499_MER4-int,MER4A1;ERV_448500_MER4-int	chr10:87796235-87803793;chr10:87797744-87803344	MER4A1;MER4-int;	noncoding	body_site_specific
HERV_00001595	chr10	87940651	87941177	-	solo_LTR	chimeric solo_LTR	ERV_543610_MLT1K	chr10:87941124-87940693	MLT1K;	noncoding	body_site_specific
HERV_00001596	chr10	87955322	87955849	-	solo_LTR	chimeric solo_LTR	ERV_543616_MSTB	chr10:87955787-87955381	MSTB;	noncoding	multiple_body_sites
HERV_00001597	chr10	87972098	87972562	+	solo_LTR	chimeric solo_LTR	ERV_448625_MLT1I	chr10:87972159-87972487	MLT1I;	noncoding	body_site_specific
HERV_00001598	chr10	88068212	88068713	-	solo_LTR	chimeric solo_LTR	ERV_543718_MLT1D	chr10:88068647-88068283	MLT1D;	noncoding	body_site_specific
HERV_00001599	chr10	88069408	88070037	-	solo_LTR	chimeric solo_LTR	ERV_543720_MLT1D	chr10:88069968-88069477	MLT1D;	noncoding	body_site_specific
HERV_00001600	chr10	88073121	88079816	-	solo_LTR	chimeric solo_LTR	ERV_543727_MLT1H	chr10:88079745-88079318	MLT1H;	noncoding	multiple_body_sites
HERV_00001601	chr10	88686560	88687122	-	solo_LTR	chimeric solo_LTR	ERV_544066_LTR40a	chr10:88687053-88686634	LTR40a;	noncoding	body_site_specific
HERV_00001602	chr10	88739996	88742324	-	solo_LTR	chimeric solo_LTR	ERV_544106_MSTA	chr10:88742256-88741869	MSTA;	noncoding	multiple_body_sites
HERV_00001603	chr10	88751716	88752011	-	solo_LTR	chimeric solo_LTR	ERV_544110_MLT1K	chr10:88751945-88751788	MLT1K;	noncoding	multiple_body_sites
HERV_00001604	chr10	88752730	88753717	+	truncated	chimeric truncated	ERV_449360_MLT1E1A	chr10:88752801-88753671	MLT1E1A;	noncoding	multiple_body_sites
HERV_00001605	chr10	88813605	88814118	-	solo_LTR	chimeric solo_LTR	ERV_544165_THE1D	chr10:88814050-88813669	THE1D;	noncoding	multiple_body_sites
HERV_00001606	chr10	88815846	88816336	-	solo_LTR	chimeric solo_LTR	ERV_544166_LTR16A	chr10:88816316-88815915	LTR16A;	noncoding	multiple_body_sites
HERV_00001607	chr10	88936281	88936881	+	solo_LTR	chimeric solo_LTR	ERV_449512_MSTB	chr10:88936369-88936790	MSTB;	noncoding	multiple_body_sites
HERV_00001608	chr10	89017681	89019195	-	solo_LTR	chimeric solo_LTR	ERV_544310_LTR12C	chr10:89019141-89017754	LTR12C;	noncoding	multiple_body_sites
HERV_00001609	chr10	89019891	89020681	+	solo_LTR	chimeric solo_LTR	ERV_449591_MER61F	chr10:89019954-89020609	MER61F;	noncoding	multiple_body_sites
HERV_00001610	chr10	89263584	89265520	-	solo_LTR	chimeric solo_LTR	ERV_544472_MER52A	chr10:89265448-89263632	MER52A;	noncoding	body_site_specific
HERV_00001611	chr10	89273753	89275740	+	chimeric	chimeric	ERV_449827_ERVL-E-int,MLT2F;ERV_449830_LTR83	chr10:89270016-89275666;chr10:89274256-89274702	ERVL-E-int;LTR83;MLT2F;	noncoding	multiple_body_sites
HERV_00001612	chr10	89281046	89281580	+	solo_LTR	chimeric solo_LTR	ERV_449838_MER31B	chr10:89281115-89281517	MER31B;	noncoding	multiple_body_sites
HERV_00001613	chr10	89282985	89283493	+	solo_LTR	chimeric solo_LTR	ERV_449841_MER57B1	chr10:89283042-89283439	MER57B1;	noncoding	multiple_body_sites
HERV_00001614	chr10	89329811	89330228	-	solo_LTR	chimeric solo_LTR	ERV_544502_LTR7	chr10:89330178-89329769	LTR7;	noncoding	body_site_specific
HERV_00001615	chr10	89330997	89332416	-	truncated	chimeric truncated	ERV_544505_LTR24B	chr10:89332341-89330961	LTR24B;	noncoding	multiple_body_sites
HERV_00001616	chr10	89421964	89422482	+	solo_LTR	chimeric solo_LTR	ERV_449955_LTR16B2	chr10:89422021-89422423	LTR16B2;	noncoding	body_site_specific
HERV_00001617	chr10	89422946	89423377	-	solo_LTR	chimeric solo_LTR	ERV_544567_MLT1A1	chr10:89423322-89422927	MLT1A1;	noncoding	body_site_specific
HERV_00001618	chr10	89668352	89668917	+	solo_LTR	chimeric solo_LTR	ERV_450218_LTR33A_	chr10:89668426-89668885	LTR33A_;	noncoding	body_site_specific
HERV_00001619	chr10	89669617	89670580	-	full_length	3' readthrough	ERV_544725_MLT1J1,MLT1J1-int	chr10:89671597-89669671	MLT1J1;MLT1J1-int;	noncoding	body_site_specific
HERV_00001620	chr10	90831026	90831568	-	chimeric	chimeric	ERV_545397_LTR33;ERV_545398_LTR12C	chr10:90832982-90831075;chr10:90832740-90831167	LTR12C;LTR33;	noncoding	body_site_specific
HERV_00001621	chr10	90945635	90946118	+	truncated	truncated	ERV_451248_MLT1H	chr10:90945625-90946427	MLT1H;	noncoding	body_site_specific
HERV_00001622	chr10	90958065	90961192	-	truncated	chimeric truncated	ERV_545485_ERVL-B4-int	chr10:90961117-90956946	ERVL-B4-int;	noncoding	multiple_body_sites
HERV_00001623	chr10	90969075	90970060	+	truncated	chimeric truncated	ERV_451261_MLT1K	chr10:90969140-90969989	MLT1K;	noncoding	body_site_specific
HERV_00001624	chr10	90970442	90971300	+	truncated	chimeric truncated	ERV_451262_MSTA	chr10:90970516-90971224	MSTA;	noncoding	multiple_body_sites
HERV_00001625	chr10	90975096	90975660	-	solo_LTR	chimeric solo_LTR	ERV_545499_MSTB2	chr10:90975578-90975164	MSTB2;	noncoding	body_site_specific
HERV_00001626	chr10	90977106	90977774	+	truncated	chimeric truncated	ERV_451267_LTR104_Mam	chr10:90977177-90977699	LTR104_Mam;	noncoding	body_site_specific
HERV_00001627	chr10	90978282	90978863	+	solo_LTR	chimeric solo_LTR	ERV_451268_MER4A1	chr10:90978353-90978800	MER4A1;	noncoding	body_site_specific
HERV_00001628	chr10	90979002	90979350	-	solo_LTR	chimeric solo_LTR	ERV_545500_LTR79	chr10:90979281-90979075	LTR79;	noncoding	body_site_specific
HERV_00001629	chr10	90982591	90983072	-	truncated	chimeric truncated	ERV_545503_MLT1J2	chr10:90982987-90982665	MLT1J2;	noncoding	body_site_specific
HERV_00001630	chr10	90986661	90987241	+	solo_LTR	chimeric solo_LTR	ERV_451274_LTR16	chr10:90986741-90987169	LTR16;	noncoding	body_site_specific
HERV_00001631	chr10	90987257	90987899	-	solo_LTR	chimeric solo_LTR	ERV_545506_MLT1D	chr10:90987832-90987330	MLT1D;	noncoding	body_site_specific
HERV_00001632	chr10	91151034	91151469	+	solo_LTR	chimeric solo_LTR	ERV_451425_LTR16A	chr10:91150963-91151401	LTR16A;	noncoding	body_site_specific
HERV_00001633	chr10	91423912	91424365	-	solo_LTR	chimeric solo_LTR	ERV_545799_MLT1I	chr10:91424295-91423961	MLT1I;	noncoding	multiple_body_sites
HERV_00001634	chr10	91617071	91617670	-	solo_LTR	chimeric solo_LTR	ERV_545914_MLT1F	chr10:91617643-91617113	MLT1F;	noncoding	body_site_specific
HERV_00001635	chr10	91620264	91628367	+	truncated	chimeric truncated	ERV_451841_MLT1L	chr10:91625186-91625981	MLT1L;	noncoding	multiple_body_sites
HERV_00001636	chr10	91623833	91624338	+	solo_LTR	chimeric solo_LTR	ERV_451839_THE1B	chr10:91623907-91624262	THE1B;	noncoding	multiple_body_sites
HERV_00001637	chr10	91626777	91627163	+	solo_LTR	chimeric solo_LTR	ERV_451846_LTR90B	chr10:91626853-91627094	LTR90B;	noncoding	multiple_body_sites
HERV_00001638	chr10	91843086	91843603	-	solo_LTR	chimeric solo_LTR	ERV_546047_MLT1B	chr10:91843538-91843156	MLT1B;	noncoding	multiple_body_sites
HERV_00001639	chr10	92033059	92033763	+	solo_LTR	chimeric solo_LTR	ERV_452225_LTR6A	chr10:92033133-92033699	LTR6A;	noncoding	multiple_body_sites
HERV_00001640	chr10	92350245	92350876	-	solo_LTR	chimeric solo_LTR	ERV_546471_LTR3A	chr10:92350776-92350318	LTR3A;	noncoding	generally_ubiquitously_expressed
HERV_00001641	chr10	92416426	92416883	-	solo_LTR	chimeric solo_LTR	ERV_546541_MER77B	chr10:92416814-92416205	MER77B;	noncoding	body_site_specific
HERV_00001642	chr10	92439802	92440368	+	solo_LTR	chimeric solo_LTR	ERV_452742_MER39	chr10:92439864-92440465	MER39;	noncoding	body_site_specific
HERV_00001643	chr10	92455912	92456289	+	truncated	chimeric truncated	ERV_452759_LTR16D	chr10:92455982-92456218	LTR16D;	noncoding	multiple_body_sites
HERV_00001644	chr10	92846684	92847292	+	solo_LTR	chimeric solo_LTR	ERV_453219_MLT1D	chr10:92846723-92847230	MLT1D;	noncoding	body_site_specific
HERV_00001645	chr10	93590171	93590782	-	solo_LTR	chimeric solo_LTR	ERV_547573_LTR9	chr10:93590707-93590089	LTR9;	noncoding	multiple_body_sites
HERV_00001646	chr10	93660218	93660753	-	solo_LTR	chimeric solo_LTR	ERV_547632_MER39	chr10:93660654-93660145	MER39;	noncoding	generally_ubiquitously_expressed
HERV_00001647	chr10	93799622	93800384	+	solo_LTR	chimeric solo_LTR	ERV_454234_MLT1G3	chr10:93799696-93800309	MLT1G3;	noncoding	multiple_body_sites
HERV_00001648	chr10	93802877	93803230	+	solo_LTR	chimeric solo_LTR	ERV_454238_THE1B	chr10:93802807-93803164	THE1B;	noncoding	body_site_specific
HERV_00001649	chr10	93970029	93971962	+	solo_LTR	chimeric solo_LTR	ERV_454428_MER74A	chr10:93971633-93971827	MER74A;	noncoding	body_site_specific
HERV_00001650	chr10	94325930	94326484	+	solo_LTR	chimeric solo_LTR	ERV_454788_MamGypsy2-I	chr10:94326004-94326415	MamGypsy2-I;	noncoding	multiple_body_sites
HERV_00001651	chr10	94770753	94773457	-	chimeric	chimeric	ERV_548527_HERV9-int;ERV_548529_LTR12_	chr10:94773213-94764525;chr10:94773459-94773224	HERV9-int;LTR12_;	noncoding	multiple_body_sites
HERV_00001652	chr10	94939090	94940140	-	solo_LTR	chimeric solo_LTR	ERV_548603_MER11D	chr10:94940060-94939164	MER11D;	noncoding	multiple_body_sites
HERV_00001653	chr10	94943350	94944560	-	solo_LTR	chimeric solo_LTR	ERV_548605_MER11C	chr10:94944484-94943426	MER11C;	noncoding	body_site_specific
HERV_00001654	chr10	94982277	94982803	-	solo_LTR	chimeric solo_LTR	ERV_548620_MSTB	chr10:94982735-94982315	MSTB;	noncoding	body_site_specific
HERV_00001655	chr10	94986151	94988056	-	chimeric	chimeric	ERV_548624_MSTA;ERV_548625_MLT1A0	chr10:94987557-94987177;chr10:94987969-94987614	MLT1A0;MSTA;	noncoding	body_site_specific
HERV_00001656	chr10	95046163	95046739	-	solo_LTR	chimeric solo_LTR	ERV_548656_MSTD	chr10:95046624-95046237	MSTD;	noncoding	body_site_specific
HERV_00001657	chr10	95046805	95047358	+	solo_LTR	chimeric solo_LTR	ERV_455247_MSTA	chr10:95046879-95047283	MSTA;	noncoding	body_site_specific
HERV_00001658	chr10	95133870	95134628	-	truncated	chimeric truncated	ERV_548685_HUERS-P3-int,LTR9D	chr10:95134563-95123975	HUERS-P3-int;LTR9D;	noncoding	multiple_body_sites
HERV_00001659	chr10	95231184	95231560	+	solo_LTR	chimeric solo_LTR	ERV_455359_LTR7	chr10:95231193-95231643	LTR7;	noncoding	body_site_specific
HERV_00001660	chr10	95245091	95245427	+	solo_LTR	chimeric solo_LTR	ERV_455374_MLT1J	chr10:95245153-95245359	MLT1J;	noncoding	multiple_body_sites
HERV_00001661	chr10	95331623	95333932	+	chimeric	chimeric	ERV_455475_MER84;ERV_455476_MER84;ERV_455477_LTR49	chr10:95331691-95331762;chr10:95331763-95332251;chr10:95332967-95333861	LTR49;MER84;	noncoding	multiple_body_sites
HERV_00001662	chr10	95629203	95629544	+	solo_LTR	chimeric solo_LTR	ERV_455778_LTR85c	chr10:95629277-95629469	LTR85c;	noncoding	multiple_body_sites
HERV_00001663	chr10	95887889	95888835	+	solo_LTR	chimeric solo_LTR	ERV_455987_MER21B	chr10:95887962-95888783	MER21B;	noncoding	body_site_specific
HERV_00001664	chr10	95892319	95892895	-	solo_LTR	chimeric solo_LTR	ERV_549235_MER4A1	chr10:95892837-95892393	MER4A1;	noncoding	multiple_body_sites
HERV_00001665	chr10	95896405	95896969	+	solo_LTR	chimeric solo_LTR	ERV_455993_MER31B	chr10:95896479-95896899	MER31B;	noncoding	multiple_body_sites
HERV_00001666	chr10	96152492	96153495	-	truncated	chimeric truncated	ERV_549431_MLT2B3	chr10:96153425-96152510	MLT2B3;	noncoding	multiple_body_sites
HERV_00001667	chr10	96165722	96166427	-	solo_LTR	chimeric solo_LTR	ERV_549437_MLT2B3	chr10:96166357-96165796	MLT2B3;	noncoding	multiple_body_sites
HERV_00001668	chr10	96190246	96190617	-	solo_LTR	chimeric solo_LTR	ERV_549452_MLT1B	chr10:96190549-96190316	MLT1B;	noncoding	multiple_body_sites
HERV_00001669	chr10	96190867	96191388	+	solo_LTR	chimeric solo_LTR	ERV_456242_THE1B	chr10:96190941-96191313	THE1B;	noncoding	multiple_body_sites
HERV_00001670	chr10	96284913	96285483	-	solo_LTR	chimeric solo_LTR	ERV_549524_MLT1C	chr10:96285402-96284950	MLT1C;	noncoding	body_site_specific
HERV_00001671	chr10	96588114	96591806	+	solo_LTR	chimeric solo_LTR	ERV_456658_LTR66	chr10:96591208-96591748	LTR66;	noncoding	body_site_specific
HERV_00001672	chr10	96595897	96596569	+	solo_LTR	chimeric solo_LTR	ERV_456662_MER74A	chr10:96595971-96596509	MER74A;	noncoding	body_site_specific
HERV_00001673	chr10	97005375	97006554	+	chimeric	chimeric	ERV_457148_MLT1K;ERV_457149_LTR103b_Mam	chr10:97005438-97006366;chr10:97005833-97006080	LTR103b_Mam;MLT1K;	noncoding	multiple_body_sites
HERV_00001674	chr10	97104003	97106735	+	truncated	chimeric truncated	ERV_457263_MLT1K	chr10:97106020-97106491	MLT1K;	noncoding	body_site_specific
HERV_00001675	chr10	97216131	97216914	+	truncated	chimeric truncated	ERV_457404_THE1D	chr10:97216188-97216856	THE1D;	noncoding	body_site_specific
HERV_00001676	chr10	97219863	97221850	+	solo_LTR	chimeric solo_LTR	ERV_457413_MLT1A0	chr10:97221437-97221804	MLT1A0;	noncoding	body_site_specific
HERV_00001677	chr10	97338841	97339431	+	solo_LTR	chimeric solo_LTR	ERV_457579_LTR7Y	chr10:97338915-97339356	LTR7Y;	noncoding	multiple_body_sites
HERV_00001678	chr10	97416811	97418199	-	truncated	chimeric truncated	ERV_550422_LTR5_Hs	chr10:97418118-97416846	LTR5_Hs;	noncoding	multiple_body_sites
HERV_00001679	chr10	97621568	97622172	+	truncated	truncated	ERV_457897_MLT1H	chr10:97621513-97622246	MLT1H;	noncoding	body_site_specific
HERV_00001680	chr10	97755266	97755715	-	solo_LTR	chimeric solo_LTR	ERV_550786_MLT1A0	chr10:97755650-97755334	MLT1A0;	noncoding	multiple_body_sites
HERV_00001681	chr10	97854697	97855206	-	solo_LTR	chimeric solo_LTR	ERV_550899_MLT1J2	chr10:97855135-97854752	MLT1J2;	noncoding	body_site_specific
HERV_00001682	chr10	98249125	98249711	+	solo_LTR	chimeric solo_LTR	ERV_458563_LTR33	chr10:98249199-98249643	LTR33;	noncoding	multiple_body_sites
HERV_00001683	chr10	98384983	98397417	+	solo_LTR	chimeric solo_LTR	ERV_458691_LTR103_Mam	chr10:98385098-98385280	LTR103_Mam;	noncoding	multiple_body_sites
HERV_00001684	chr10	98391484	98392045	+	solo_LTR	chimeric solo_LTR	ERV_458699_MLT1H	chr10:98391555-98391978	MLT1H;	noncoding	multiple_body_sites
HERV_00001685	chr10	98408973	98409636	+	solo_LTR	chimeric solo_LTR	ERV_458727_MER90a	chr10:98409044-98409561	MER90a;	noncoding	multiple_body_sites
HERV_00001686	chr10	99398947	99399959	+	truncated	chimeric truncated	ERV_459704_LTR49	chr10:99399024-99399884	LTR49;	noncoding	multiple_body_sites
HERV_00001687	chr10	99652983	99653602	+	solo_LTR	chimeric solo_LTR	ERV_459970_MLT1F1	chr10:99653054-99653591	MLT1F1;	noncoding	body_site_specific
HERV_00001688	chr10	99820746	99821281	-	full_length	3' readthrough	ERV_552205_LTR5_Hs,HERVK-int,LTR5	chr10:99827988-99820812	HERVK-int;LTR5;LTR5_Hs;	noncoding	body_site_specific
HERV_00001689	chr10	99821476	99822948	-	full_length	unit-length	ERV_552205_LTR5_Hs,HERVK-int,LTR5	chr10:99827988-99820812	HERVK-int;LTR5;LTR5_Hs;	coding	body_site_specific
HERV_00001690	chr10	99823267	99824140	-	full_length	unit-length	ERV_552205_LTR5_Hs,HERVK-int,LTR5	chr10:99827988-99820812	HERVK-int;LTR5;LTR5_Hs;	noncoding	body_site_specific
HERV_00001691	chr10	99825021	99825590	-	full_length	unit-length	ERV_552205_LTR5_Hs,HERVK-int,LTR5	chr10:99827988-99820812	HERVK-int;LTR5;LTR5_Hs;	noncoding	body_site_specific
HERV_00001692	chr10	100027820	100028289	-	solo_LTR	chimeric solo_LTR	ERV_552355_MSTA	chr10:100028115-100027743	MSTA;	noncoding	body_site_specific
HERV_00001693	chr10	100032140	100032845	+	full_length	unit-length	ERV_460353_MER57B2,LTR54,MER57A-int	chr10:100018410-100032873	LTR54;MER57A-int;MER57B2;	noncoding	body_site_specific
HERV_00001694	chr10	100046182	100048166	+	chimeric	chimeric	ERV_460396_MER39B;ERV_460402_MER39B;ERV_460403_MER39B	chr10:100046256-100047304;chr10:100047346-100048100;chr10:100047383-100047676	MER39B;	noncoding	body_site_specific
HERV_00001695	chr10	100289089	100289850	+	truncated	chimeric truncated	ERV_460672_MLT1A0	chr10:100289147-100289791	MLT1A0;	noncoding	body_site_specific
HERV_00001696	chr10	100376648	100377243	+	solo_LTR	chimeric solo_LTR	ERV_460751_LTR2	chr10:100376707-100377168	LTR2;	noncoding	multiple_body_sites
HERV_00001697	chr10	100491647	100492156	+	solo_LTR	chimeric solo_LTR	ERV_460873_MLT1A1	chr10:100491717-100492087	MLT1A1;	noncoding	multiple_body_sites
HERV_00001698	chr10	100941978	100943349	-	truncated	chimeric truncated	ERV_553026_MER21C	chr10:100943284-100942047	MER21C;	noncoding	multiple_body_sites
HERV_00001699	chr10	100951309	100951793	-	solo_LTR	chimeric solo_LTR	ERV_553034_LTR32	chr10:100951722-100951374	LTR32;	noncoding	multiple_body_sites
HERV_00001700	chr10	101033478	101034617	-	solo_LTR	chimeric solo_LTR	ERV_553084_LTR5A	chr10:101034560-101033533	LTR5A;	noncoding	multiple_body_sites
HERV_00001701	chr10	101054715	101055191	-	solo_LTR	chimeric solo_LTR	ERV_553097_LTR16C	chr10:101055130-101054661	LTR16C;	noncoding	body_site_specific
HERV_00001702	chr10	101201555	101202366	+	truncated	chimeric truncated	ERV_461596_MSTB	chr10:101201617-101202292	MSTB;	noncoding	body_site_specific
HERV_00001703	chr10	101207790	101208889	+	truncated	chimeric truncated	ERV_461607_LTR45C	chr10:101207860-101208988	LTR45C;	noncoding	multiple_body_sites
HERV_00001704	chr10	101323777	101328972	+	full_length	transcribed from upstream	ERV_461739_THE1A-int,THE1A	chr10:101326649-101328926	THE1A;THE1A-int;	noncoding	multiple_body_sites
HERV_00001705	chr10	101575954	101576898	-	truncated	chimeric truncated	ERV_553527_MLT1D	chr10:101576835-101576012	MLT1D;	noncoding	body_site_specific
HERV_00001706	chr10	101820844	101821569	+	truncated	chimeric truncated	ERV_462227_LTR56	chr10:101820905-101821584	LTR56;	noncoding	multiple_body_sites
HERV_00001707	chr10	102467890	102468248	-	solo_LTR	chimeric solo_LTR	ERV_554188_LTR1A2	chr10:102468177-102467957	LTR1A2;	noncoding	body_site_specific
HERV_00001708	chr10	102758497	102759470	-	solo_LTR	chimeric solo_LTR	ERV_554435_LTR13A	chr10:102759531-102758571	LTR13A;	noncoding	body_site_specific
HERV_00001709	chr10	102824492	102825117	+	solo_LTR	chimeric solo_LTR	ERV_463336_MER66B	chr10:102824568-102825014	MER66B;	noncoding	body_site_specific
HERV_00001710	chr10	102838260	102838781	-	full_length	unit-length	ERV_554523_HERVK11-int,MER11A	chr10:102845149-102838109	HERVK11-int;MER11A;	noncoding	body_site_specific
HERV_00001711	chr10	102844160	102845135	-	full_length	unit-length	ERV_554523_HERVK11-int,MER11A	chr10:102845149-102838109	HERVK11-int;MER11A;	noncoding	multiple_body_sites
HERV_00001712	chr10	102890930	102891340	-	solo_LTR	chimeric solo_LTR	ERV_554574_MER50	chr10:102891359-102891014	MER50;	noncoding	body_site_specific
HERV_00001713	chr10	102891971	102892883	+	truncated	truncated	ERV_463403_MER4B,MER4B-int	chr10:102891360-102895059	MER4B;MER4B-int;	noncoding	body_site_specific
HERV_00001714	chr10	102893058	102893509	+	truncated	truncated	ERV_463403_MER4B,MER4B-int	chr10:102891360-102895059	MER4B;MER4B-int;	noncoding	body_site_specific
HERV_00001715	chr10	102893719	102894253	+	truncated	truncated	ERV_463403_MER4B,MER4B-int	chr10:102891360-102895059	MER4B;MER4B-int;	noncoding	body_site_specific
HERV_00001716	chr10	102894432	102895023	+	truncated	truncated	ERV_463403_MER4B,MER4B-int	chr10:102891360-102895059	MER4B;MER4B-int;	noncoding	body_site_specific
HERV_00001717	chr10	102909534	102909865	+	truncated	chimeric truncated	ERV_463432_MLT1B	chr10:102909597-102910251	MLT1B;	noncoding	body_site_specific
HERV_00001718	chr10	102910515	102910956	+	truncated	chimeric truncated	ERV_463434_MLT2A1	chr10:102910583-102911279	MLT2A1;	noncoding	body_site_specific
HERV_00001719	chr10	103100850	103102624	+	solo_LTR	chimeric solo_LTR	ERV_463631_MLT1H	chr10:103102120-103102508	MLT1H;	noncoding	body_site_specific
HERV_00001720	chr10	103250142	103250944	-	truncated	chimeric truncated	ERV_554866_MamGypLTR3a	chr10:103251596-103250216	MamGypLTR3a;	noncoding	body_site_specific
HERV_00001721	chr10	103608169	103608485	+	solo_LTR	chimeric solo_LTR	ERV_464249_MLT1C	chr10:103608243-103608415	MLT1C;	noncoding	multiple_body_sites
HERV_00001722	chr10	103759866	103760303	+	solo_LTR	chimeric solo_LTR	ERV_464422_LTR40a	chr10:103759929-103760256	LTR40a;	noncoding	body_site_specific
HERV_00001723	chr10	103872805	103874174	-	truncated	chimeric truncated	ERV_555423_MamGypLTR1b	chr10:103874122-103872868	MamGypLTR1b;	noncoding	body_site_specific
HERV_00001724	chr10	103883420	103884311	+	truncated	chimeric truncated	ERV_464578_LTR56	chr10:103883494-103884236	LTR56;	noncoding	multiple_body_sites
HERV_00001725	chr10	104024695	104025090	-	solo_LTR	chimeric solo_LTR	ERV_555544_MLT1A0	chr10:104025031-104024760	MLT1A0;	noncoding	body_site_specific
HERV_00001726	chr10	104065815	104068183	+	chimeric	chimeric	ERV_464748_LTR71B;ERV_464749_HERVP71A-int;ERV_464750_LTR18B;ERV_464751_LTR18B	chr10:104065881-104070395;chr10:104066261-104070321;chr10:104067527-104067756;chr10:104067753-104067795	HERVP71A-int;LTR18B;LTR71B;	coding	multiple_body_sites
HERV_00001727	chr10	104146604	104147183	+	solo_LTR	chimeric solo_LTR	ERV_464814_MER89	chr10:104146665-104147119	MER89;	noncoding	body_site_specific
HERV_00001728	chr10	104165220	104165916	+	solo_LTR	chimeric solo_LTR	ERV_464834_LTR85a	chr10:104165294-104165854	LTR85a;	noncoding	multiple_body_sites
HERV_00001729	chr10	104261879	104262849	+	truncated	chimeric truncated	ERV_464927_MLT1N2	chr10:104261953-104262783	MLT1N2;	noncoding	multiple_body_sites
HERV_00001730	chr10	104316191	104316851	+	truncated	chimeric truncated	ERV_464965_MLT1K	chr10:104316256-104316782	MLT1K;	noncoding	multiple_body_sites
HERV_00001731	chr10	104320288	104321044	+	truncated	chimeric truncated	ERV_464970_MER4D1	chr10:104319790-104320981	MER4D1;	noncoding	body_site_specific
HERV_00001732	chr10	105633554	105642846	+	chimeric	chimeric	ERV_466134_MLT1A0;ERV_466141_MLT1A;ERV_466142_THE1B;ERV_466147_MER41B	chr10:105633628-105633973;chr10:105638673-105642329;chr10:105638874-105639244;chr10:105642684-105643157	MER41B;MLT1A;MLT1A0;THE1B;	noncoding	body_site_specific
HERV_00001733	chr10	105676198	105678327	+	solo_LTR	chimeric solo_LTR	ERV_466179_MER11C	chr10:105677185-105678259	MER11C;	noncoding	multiple_body_sites
HERV_00001734	chr10	106584303	106584812	+	solo_LTR	chimeric solo_LTR	ERV_466991_MER57E1	chr10:106584371-106584743	MER57E1;	noncoding	body_site_specific
HERV_00001735	chr10	106585504	106586140	+	solo_LTR	chimeric solo_LTR	ERV_466994_MLT1H	chr10:106585565-106586074	MLT1H;	noncoding	body_site_specific
HERV_00001736	chr10	107515654	107517038	-	full_length	unit-length	ERV_557656_MLT1A0,MLT1A0-int	chr10:107521259-107515591	MLT1A0;MLT1A0-int;	noncoding	body_site_specific
HERV_00001737	chr10	109700063	109700660	+	solo_LTR	chimeric solo_LTR	ERV_469680_LTR12D	chr10:109699723-109700622	LTR12D;	noncoding	body_site_specific
HERV_00001738	chr10	109865491	109865878	-	solo_LTR	chimeric solo_LTR	ERV_558920_LTR87	chr10:109865808-109865561	LTR87;	noncoding	multiple_body_sites
HERV_00001739	chr10	109866937	109867518	-	solo_LTR	chimeric solo_LTR	ERV_558921_LTR87	chr10:109867447-109867005	LTR87;	noncoding	multiple_body_sites
HERV_00001740	chr10	110564481	110564945	-	solo_LTR	chimeric solo_LTR	ERV_559459_LTR45C	chr10:110564875-110564363	LTR45C;	noncoding	body_site_specific
HERV_00001741	chr10	110604605	110604928	-	solo_LTR	chimeric solo_LTR	ERV_559494_MLT1B	chr10:110604831-110604670	MLT1B;	noncoding	body_site_specific
HERV_00001742	chr10	111029528	111030489	-	solo_LTR	chimeric solo_LTR	ERV_559806_LTR1A1	chr10:111030421-111029597	LTR1A1;	noncoding	multiple_body_sites
HERV_00001743	chr10	112132285	112133296	+	solo_LTR	chimeric solo_LTR	ERV_471881_MSTB	chr10:112132577-112133005	MSTB;	noncoding	body_site_specific
HERV_00001744	chr10	112371195	112371669	+	chimeric	chimeric	ERV_472113_LTR12C;ERV_472114_LTR12C	chr10:112369605-112372669;chr10:112370128-112371581	LTR12C;	noncoding	body_site_specific
HERV_00001745	chr10	112407257	112407621	-	truncated	chimeric truncated	ERV_560698_THE1A	chr10:112407562-112406884	THE1A;	noncoding	body_site_specific
HERV_00001746	chr10	112423427	112424350	-	truncated	chimeric truncated	ERV_560711_LTR84a	chr10:112424285-112423501	LTR84a;	noncoding	multiple_body_sites
HERV_00001747	chr10	112807204	112811713	-	truncated	chimeric truncated	ERV_560961_MLT1C	chr10:112808316-112807273	MLT1C;	noncoding	body_site_specific
HERV_00001748	chr10	112808637	112809167	-	solo_LTR	chimeric solo_LTR	ERV_560962_MLT1K	chr10:112809096-112808660	MLT1K;	noncoding	body_site_specific
HERV_00001749	chr10	113487377	113487893	+	solo_LTR	chimeric solo_LTR	ERV_473160_MSTA	chr10:113487444-113487825	MSTA;	noncoding	multiple_body_sites
HERV_00001750	chr10	113726613	113727012	-	solo_LTR	chimeric solo_LTR	ERV_561637_MLT1D	chr10:113726965-113726502	MLT1D;	noncoding	multiple_body_sites
HERV_00001751	chr10	113728069	113728585	-	solo_LTR	chimeric solo_LTR	ERV_561639_MLT1A	chr10:113728524-113728143	MLT1A;	noncoding	multiple_body_sites
HERV_00001752	chr10	113835454	113836262	+	truncated	chimeric truncated	ERV_473473_MSTA	chr10:113835515-113836222	MSTA;	noncoding	multiple_body_sites
HERV_00001753	chr10	114288404	114288811	-	solo_LTR	chimeric solo_LTR	ERV_562026_MLT1J	chr10:114288743-114288471	MLT1J;	noncoding	body_site_specific
HERV_00001754	chr10	114299527	114300100	+	solo_LTR	chimeric solo_LTR	ERV_473901_MLT2B3	chr10:114299597-114300158	MLT2B3;	noncoding	multiple_body_sites
HERV_00001755	chr10	114474668	114475152	+	solo_LTR	chimeric solo_LTR	ERV_474071_THE1B	chr10:114474738-114475083	THE1B;	noncoding	multiple_body_sites
HERV_00001756	chr10	114478330	114478818	+	solo_LTR	chimeric solo_LTR	ERV_474074_THE1D	chr10:114478393-114478754	THE1D;	noncoding	body_site_specific
HERV_00001757	chr10	115110160	115110723	+	solo_LTR	chimeric solo_LTR	ERV_474711_MLT1E2	chr10:115110234-115110673	MLT1E2;	noncoding	body_site_specific
HERV_00001758	chr10	115848217	115848642	-	solo_LTR	chimeric solo_LTR	ERV_563036_MamRep605	chr10:115848586-115848269	MamRep605;	noncoding	body_site_specific
HERV_00001759	chr10	116476177	116476524	+	solo_LTR	chimeric solo_LTR	ERV_475696_MamRep605	chr10:116476243-116476451	MamRep605;	noncoding	multiple_body_sites
HERV_00001760	chr10	116485575	116486453	+	full_length	unit-length	ERV_475699_LTR7,HERVH-int	chr10:116480675-116486522	HERVH-int;LTR7;	noncoding	body_site_specific
HERV_00001761	chr10	116558187	116558638	-	truncated	chimeric truncated	ERV_563433_LTR81B	chr10:116558566-116557103	LTR81B;	noncoding	body_site_specific
HERV_00001762	chr10	116614365	116617496	+	solo_LTR	chimeric solo_LTR	ERV_475814_MLT1A1	chr10:116614300-116614693	MLT1A1;	noncoding	body_site_specific
HERV_00001763	chr10	116617051	116617386	-	solo_LTR	chimeric solo_LTR	ERV_563478_LTR33	chr10:116617310-116617125	LTR33;	noncoding	body_site_specific
HERV_00001764	chr10	116637733	116638134	-	solo_LTR	chimeric solo_LTR	ERV_563494_MLT1A0	chr10:116638055-116637807	MLT1A0;	noncoding	body_site_specific
HERV_00001765	chr10	116662622	116663522	+	truncated	chimeric truncated	ERV_475857_MLT1C	chr10:116662723-116663456	MLT1C;	noncoding	multiple_body_sites
HERV_00001766	chr10	116689504	116690089	-	truncated	chimeric truncated	ERV_563525_MLT2B4	chr10:116690062-116689561	MLT2B4;	noncoding	body_site_specific
HERV_00001767	chr10	116695172	116696679	+	chimeric	chimeric	ERV_475878_MLT1A1;ERV_475881_THE1B	chr10:116695246-116696259;chr10:116696262-116696619	MLT1A1;THE1B;	noncoding	multiple_body_sites
HERV_00001768	chr10	116888262	116888998	-	solo_LTR	chimeric solo_LTR	ERV_563648_MLT2F	chr10:116888923-116888350	MLT2F;	noncoding	multiple_body_sites
HERV_00001769	chr10	117474563	117475310	+	chimeric	chimeric	ERV_476701_MSTA1;ERV_476702_LTR85a	chr10:117474635-117475006;chr10:117475012-117475249	LTR85a;MSTA1;	noncoding	multiple_body_sites
HERV_00001770	chr10	117987126	117987602	-	solo_LTR	chimeric solo_LTR	ERV_564424_MLT2B1	chr10:117987527-117987054	MLT2B1;	noncoding	body_site_specific
HERV_00001771	chr10	118672353	118672826	+	solo_LTR	chimeric solo_LTR	ERV_477818_THE1B	chr10:118672423-118672757	THE1B;	noncoding	body_site_specific
HERV_00001772	chr10	118963536	118964084	-	solo_LTR	chimeric solo_LTR	ERV_565025_LTR7B	chr10:118964030-118963598	LTR7B;	noncoding	multiple_body_sites
HERV_00001773	chr10	118964194	118965186	+	chimeric	chimeric	ERV_478112_MLT1D;ERV_478113_THE1B	chr10:118964258-118965111;chr10:118964587-118964951	MLT1D;THE1B;	noncoding	body_site_specific
HERV_00001774	chr10	119650195	119650571	+	truncated	chimeric truncated	ERV_478919_LTR54	chr10:119648650-119650571	LTR54;	noncoding	body_site_specific
HERV_00001775	chr10	119874015	119874899	-	truncated	truncated	ERV_565791_MER34A1	chr10:119875118-119873889	MER34A1;	noncoding	body_site_specific
HERV_00001776	chr10	120592742	120593142	-	solo_LTR	chimeric solo_LTR	ERV_566360_MLT1L	chr10:120593071-120592810	MLT1L;	noncoding	body_site_specific
HERV_00001777	chr10	120595827	120596335	-	solo_LTR	chimeric solo_LTR	ERV_566364_MLT1A0	chr10:120596263-120595896	MLT1A0;	noncoding	body_site_specific
HERV_00001778	chr10	120799526	120800385	+	solo_LTR	chimeric solo_LTR	ERV_479949_LTR8A	chr10:120799599-120800310	LTR8A;	noncoding	multiple_body_sites
HERV_00001779	chr10	120800473	120801470	+	solo_LTR	chimeric solo_LTR	ERV_479950_MER4D1	chr10:120800621-120801489	MER4D1;	noncoding	multiple_body_sites
HERV_00001780	chr10	120802067	120802547	-	chimeric	chimeric	ERV_566494_MLT2F;ERV_566495_MER4A1	chr10:120802477-120801479;chr10:120802357-120801909	MER4A1;MLT2F;	noncoding	multiple_body_sites
HERV_00001781	chr10	120814579	120815098	+	solo_LTR	chimeric solo_LTR	ERV_479958_THE1D	chr10:120814650-120815028	THE1D;	noncoding	body_site_specific
HERV_00001782	chr10	120898458	120898948	+	solo_LTR	chimeric solo_LTR	ERV_480014_THE1D	chr10:120898524-120898883	THE1D;	noncoding	body_site_specific
HERV_00001783	chr10	120985909	120986989	+	truncated	chimeric truncated	ERV_480089_MLT1A0	chr10:120985978-120986925	MLT1A0;	noncoding	body_site_specific
HERV_00001784	chr10	120987535	120988531	-	truncated	chimeric truncated	ERV_566610_MLT1D	chr10:120988472-120987604	MLT1D;	noncoding	body_site_specific
HERV_00001785	chr10	120988937	120990074	+	chimeric	chimeric	ERV_480092_LTR27;ERV_480093_MER61-int	chr10:120989001-120989524;chr10:120989541-120992022	LTR27;MER61-int;	noncoding	body_site_specific
HERV_00001786	chr10	121828218	121828760	-	solo_LTR	chimeric solo_LTR	ERV_567127_MLT1H2	chr10:121828685-121828291	MLT1H2;	noncoding	multiple_body_sites
HERV_00001787	chr10	121952091	121952689	-	solo_LTR	chimeric solo_LTR	ERV_567194_MLT1H1	chr10:121952614-121952159	MLT1H1;	noncoding	multiple_body_sites
HERV_00001788	chr10	121975730	121976315	-	solo_LTR	chimeric solo_LTR	ERV_567212_LOR1b	chr10:121976244-121975794	LOR1b;	noncoding	multiple_body_sites
HERV_00001789	chr10	121976699	121977370	+	truncated	chimeric truncated	ERV_481074_MLT1L	chr10:121976773-121981725	MLT1L;	noncoding	multiple_body_sites
HERV_00001790	chr10	122230476	122231271	-	truncated	chimeric truncated	ERV_567460_LTR37B	chr10:122231204-122230550	LTR37B;	noncoding	multiple_body_sites
HERV_00001791	chr10	122304962	122306333	+	chimeric	chimeric	ERV_481355_MLT1D;ERV_481356_MSTA	chr10:122305021-122306407;chr10:122305277-122305702	MLT1D;MSTA;	noncoding	body_site_specific
HERV_00001792	chr10	122448424	122448874	-	solo_LTR	chimeric solo_LTR	ERV_567640_MLT1E1A	chr10:122448805-122448495	MLT1E1A;	noncoding	multiple_body_sites
HERV_00001793	chr10	122639230	122639745	-	solo_LTR	chimeric solo_LTR	ERV_567770_LTR7	chr10:122639670-122639304	LTR7;	noncoding	multiple_body_sites
HERV_00001794	chr10	122829317	122829876	+	solo_LTR	chimeric solo_LTR	ERV_481728_LTR16A	chr10:122829383-122829810	LTR16A;	noncoding	body_site_specific
HERV_00001795	chr10	122835984	122836194	+	solo_LTR	chimeric solo_LTR	ERV_481731_MLT1J2	chr10:122836059-122836118	MLT1J2;	noncoding	body_site_specific
HERV_00001796	chr10	122954499	122965408	+	chimeric	chimeric	ERV_481818_LTR32;ERV_481825_MSTD-int,MSTD	chr10:122958731-122959212;chr10:122964178-122972227	LTR32;MSTD;MSTD-int;	noncoding	body_site_specific
HERV_00001797	chr10	122964746	122970141	-	solo_LTR	chimeric solo_LTR	ERV_567961_MSTA	chr10:122969016-122968830	MSTA;	noncoding	multiple_body_sites
HERV_00001798	chr10	122969675	122972295	+	full_length	3' readthrough	ERV_481825_MSTD-int,MSTD	chr10:122964178-122972227	MSTD;MSTD-int;	noncoding	multiple_body_sites
HERV_00001799	chr10	123005506	123005953	+	solo_LTR	chimeric solo_LTR	ERV_481858_MLT1A0	chr10:123005574-123005905	MLT1A0;	noncoding	body_site_specific
HERV_00001800	chr10	123052079	123052683	-	solo_LTR	chimeric solo_LTR	ERV_568028_MLT1D	chr10:123052618-123052144	MLT1D;	noncoding	multiple_body_sites
HERV_00001801	chr10	123483790	123484203	+	truncated	chimeric truncated	ERV_482277_LTR103_Mam	chr10:123483862-123484132	LTR103_Mam;	noncoding	body_site_specific
HERV_00001802	chr10	123552675	123553668	+	truncated	chimeric truncated	ERV_482353_MLT1H	chr10:123553317-123553740	MLT1H;	noncoding	body_site_specific
HERV_00001803	chr10	123711894	123712667	-	solo_LTR	chimeric solo_LTR	ERV_568476_MLT2B3	chr10:123712489-123711947	MLT2B3;	noncoding	body_site_specific
HERV_00001804	chr10	123751002	123751561	-	solo_LTR	chimeric solo_LTR	ERV_568508_LTR22E	chr10:123751495-123751072	LTR22E;	noncoding	multiple_body_sites
HERV_00001805	chr10	123754843	123755461	-	truncated	chimeric truncated	ERV_568510_LTR36	chr10:123755409-123754902	LTR36;	noncoding	multiple_body_sites
HERV_00001806	chr10	123756589	123756983	+	solo_LTR	chimeric solo_LTR	ERV_482570_MLT1B	chr10:123756551-123756914	MLT1B;	noncoding	body_site_specific
HERV_00001807	chr10	123758237	123758710	-	solo_LTR	chimeric solo_LTR	ERV_568512_MLT1D	chr10:123758643-123758180	MLT1D;	noncoding	multiple_body_sites
HERV_00001808	chr10	123932071	123932672	+	chimeric	chimeric	ERV_482730_MamGypLTR3a;ERV_482731_LTR16E2	chr10:123932134-123932214;chr10:123932243-123932618	LTR16E2;MamGypLTR3a;	noncoding	body_site_specific
HERV_00001809	chr10	123940766	123941257	-	truncated	chimeric truncated	ERV_568614_MLT1C	chr10:123941614-123940825	MLT1C;	noncoding	body_site_specific
HERV_00001810	chr10	123951613	123952120	-	solo_LTR	chimeric solo_LTR	ERV_568619_MSTA	chr10:123952060-123951678	MSTA;	noncoding	multiple_body_sites
HERV_00001811	chr10	123953183	123970635	-	truncated	chimeric truncated	ERV_568621_MER31-int,MER31A	chr10:123958586-123953257	MER31A;MER31-int;	noncoding	multiple_body_sites
HERV_00001812	chr10	123978241	123978837	-	solo_LTR	solo_LTR	ERV_568635_LTR8A	chr10:123978840-123978135	LTR8A;	noncoding	body_site_specific
HERV_00001813	chr10	123985005	123985361	-	solo_LTR	solo_LTR	ERV_568637_MSTA	chr10:123985377-123984955	MSTA;	noncoding	body_site_specific
HERV_00001814	chr10	123985716	123986218	-	truncated	chimeric truncated	ERV_568638_LTR26	chr10:123986666-123985774	LTR26;	noncoding	body_site_specific
HERV_00001815	chr10	124000799	124001329	-	truncated	chimeric truncated	ERV_568650_MER74A	chr10:124001262-124000423	MER74A;	noncoding	body_site_specific
HERV_00001816	chr10	124005287	124006247	+	chimeric	chimeric	ERV_482794_MLT1D;ERV_482795_MSTB1	chr10:124005361-124005827;chr10:124005828-124006182	MLT1D;MSTB1;	noncoding	body_site_specific
HERV_00001817	chr10	124006839	124007281	+	solo_LTR	chimeric solo_LTR	ERV_482796_MLT1B	chr10:124006903-124007227	MLT1B;	noncoding	body_site_specific
HERV_00001818	chr10	124013024	124013763	+	solo_LTR	chimeric solo_LTR	ERV_482799_MER77B	chr10:124013094-124013696	MER77B;	noncoding	multiple_body_sites
HERV_00001819	chr10	124486324	124487054	-	solo_LTR	chimeric solo_LTR	ERV_568961_MER77	chr10:124486990-124486372	MER77;	noncoding	body_site_specific
HERV_00001820	chr10	124516133	124516522	-	solo_LTR	chimeric solo_LTR	ERV_568990_MLT1B	chr10:124516451-124516076	MLT1B;	noncoding	body_site_specific
HERV_00001821	chr10	124903028	124903566	+	solo_LTR	chimeric solo_LTR	ERV_483674_LTR33	chr10:124903083-124903496	LTR33;	noncoding	body_site_specific
HERV_00001822	chr10	125086035	125086599	+	truncated	chimeric truncated	ERV_483808_MLT1A0	chr10:125086093-125086828	MLT1A0;	noncoding	body_site_specific
HERV_00001823	chr10	125567601	125569979	+	chimeric	chimeric	ERV_484225_MER34A;ERV_484226_LTR1F	chr10:125566672-125567695;chr10:125567730-125568475	LTR1F;MER34A;	noncoding	body_site_specific
HERV_00001824	chr10	125702380	125702864	+	solo_LTR	chimeric solo_LTR	ERV_484340_THE1D	chr10:125702454-125702803	THE1D;	noncoding	multiple_body_sites
HERV_00001825	chr10	125898965	125917439	+	chimeric	chimeric	ERV_484520_MLT1E1A;ERV_484532_MER34A;ERV_484533_LTR54B	chr10:125907376-125907984;chr10:125916763-125917050;chr10:125917054-125917462	LTR54B;MER34A;MLT1E1A;	noncoding	multiple_body_sites
HERV_00001826	chr10	125910927	125911394	+	truncated	truncated	ERV_484525_MLT1D	chr10:125910724-125911470	MLT1D;	noncoding	body_site_specific
HERV_00001827	chr10	126967430	126968244	-	truncated	chimeric truncated	ERV_570425_MLT1D	chr10:126968178-126967504	MLT1D;	noncoding	multiple_body_sites
HERV_00001828	chr10	127442897	127444198	-	chimeric	chimeric	ERV_570689_MLT1C;ERV_570690_MLT1C;ERV_570691_LTR60B	chr10:127443053-127442971;chr10:127444089-127443023;chr10:127443954-127443246	LTR60B;MLT1C;	noncoding	multiple_body_sites
HERV_00001829	chr10	127881425	127882049	+	solo_LTR	chimeric solo_LTR	ERV_486060_MLT1K	chr10:127881499-127881974	MLT1K;	noncoding	multiple_body_sites
HERV_00001830	chr10	127932889	127933303	-	solo_LTR	chimeric solo_LTR	ERV_570944_MLT1E3	chr10:127933251-127932696	MLT1E3;	noncoding	body_site_specific
HERV_00001831	chr10	130120036	130120474	-	solo_LTR	chimeric solo_LTR	ERV_571833_MSTB	chr10:130120387-130119994	MSTB;	noncoding	body_site_specific
HERV_00001832	chr10	130120500	130127648	+	chimeric	chimeric	ERV_487520_MER4A1;ERV_487523_THE1B	chr10:130120570-130121010;chr10:130124762-130125419	MER4A1;THE1B;	noncoding	multiple_body_sites
HERV_00001833	chr10	130208117	130211699	+	solo_LTR	chimeric solo_LTR	ERV_487580_MER4CL34	chr10:130210973-130211632	MER4CL34;	noncoding	body_site_specific
HERV_00001834	chr10	130234997	130235583	-	solo_LTR	chimeric solo_LTR	ERV_571912_MLT1E1	chr10:130235517-130235064	MLT1E1;	noncoding	body_site_specific
HERV_00001835	chr10	131089577	131090955	-	truncated	truncated	ERV_572311_LTR33,ERVL-E-int	chr10:131091312-131088802	ERVL-E-int;LTR33;	noncoding	body_site_specific
HERV_00001836	chr10	131091431	131091825	+	solo_LTR	chimeric solo_LTR	ERV_488125_LTR41	chr10:131091363-131091761	LTR41;	noncoding	body_site_specific
HERV_00001837	chr10	131949017	131949455	-	truncated	chimeric truncated	ERV_572682_LTR40c	chr10:131949385-131949083	LTR40c;	noncoding	multiple_body_sites
HERV_00001838	chr10	131965156	131965500	-	solo_LTR	chimeric solo_LTR	ERV_572685_MLT1G3	chr10:131965441-131965227	MLT1G3;	noncoding	body_site_specific
HERV_00001839	chr10	131976212	131976624	-	truncated	chimeric truncated	ERV_572692_MER21C	chr10:131977374-131976263	MER21C;	noncoding	body_site_specific
HERV_00001840	chr10	131976571	131977291	+	solo_LTR	chimeric solo_LTR	ERV_488652_MER41B	chr10:131976923-131976983	MER41B;	noncoding	multiple_body_sites
HERV_00001841	chr10	131976989	131977792	-	chimeric	chimeric	ERV_572692_MER21C;ERV_572693_MLT1A0	chr10:131977374-131976263;chr10:131977735-131977446	MER21C;MLT1A0;	noncoding	body_site_specific
HERV_00001842	chr10	132179739	132180280	-	truncated	chimeric truncated	ERV_572813_MER68B	chr10:132180232-132179623	MER68B;	noncoding	body_site_specific
HERV_00001843	chr10	132324585	132325412	-	truncated	chimeric truncated	ERV_572847_MER4D1	chr10:132326901-132324653	MER4D1;	noncoding	body_site_specific
HERV_00001844	chr10	132325890	132326948	-	truncated	chimeric truncated	ERV_572847_MER4D1	chr10:132326901-132324653	MER4D1;	noncoding	body_site_specific
HERV_00001845	chr10	132342554	132344016	-	chimeric	chimeric	ERV_572862_LTR49-int;ERV_572863_LTR57-int	chr10:132343951-132342612;chr10:132342862-132342738	LTR49-int;LTR57-int;	noncoding	multiple_body_sites
HERV_00001846	chr10	132348460	132349037	-	solo_LTR	chimeric solo_LTR	ERV_572865_MER4CL34	chr10:132348957-132348534	MER4CL34;	noncoding	multiple_body_sites
HERV_00001847	chr10	132459356	132460179	-	solo_LTR	chimeric solo_LTR	ERV_572897_MLT1D	chr10:132460127-132459686	MLT1D;	noncoding	body_site_specific
HERV_00001848	chr10	132535749	132536161	-	solo_LTR	chimeric solo_LTR	ERV_572937_MLT1A	chr10:132536151-132535791	MLT1A;	noncoding	body_site_specific
HERV_00001849	chr10	132672043	132672759	+	chimeric	chimeric	ERV_489088_HERVL-int;ERV_489089_THE1B-int,THE1B	chr10:132672117-132672275;chr10:132672276-132672692	HERVL-int;THE1B;THE1B-int;	noncoding	multiple_body_sites
HERV_00001850	chr10	132681284	132681657	+	solo_LTR	chimeric solo_LTR	ERV_489096_LTR12C	chr10:132680478-132681589	LTR12C;	noncoding	multiple_body_sites
HERV_00001851	chr10	132840804	132842841	-	full_length	3' readthrough	ERV_573038_MSTC,MSTC-int	chr10:132843034-132840870	MSTC;MSTC-int;	noncoding	body_site_specific
HERV_00001852	chr10	132848237	132848966	+	solo_LTR	chimeric solo_LTR	ERV_489145_MER61F	chr10:132848296-132848877	MER61F;	noncoding	multiple_body_sites
HERV_00001853	chr10	132885887	132892157	+	solo_LTR	chimeric solo_LTR	ERV_489170_MER4D1	chr10:132891218-132892094	MER4D1;	noncoding	multiple_body_sites
HERV_00001854	chr10	132892427	132894198	+	chimeric	chimeric	ERV_489171_LTR56;ERV_489172_MER50;ERV_489173_MER61A;ERV_489174_MER50	chr10:132892488-132892809;chr10:132892850-132893895;chr10:132893317-132893661;chr10:132894085-132894124	LTR56;MER50;MER61A;	noncoding	multiple_body_sites
HERV_00001855	chr10	132963736	132964208	-	truncated	chimeric truncated	ERV_573071_MLT1C	chr10:132964151-132963793	MLT1C;	noncoding	body_site_specific
HERV_00001856	chr10	133004117	133004606	+	solo_LTR	chimeric solo_LTR	ERV_489230_LTR7Y	chr10:133004175-133004613	LTR7Y;	noncoding	body_site_specific
HERV_00001857	chr10	133196569	133197053	-	truncated	chimeric truncated	ERV_573124_MER67B	chr10:133196987-133196630	MER67B;	noncoding	body_site_specific
HERV_00001858	chr10	133313846	133316372	+	chimeric	chimeric	ERV_489434_LTR13;ERV_489435_LTR12F	chr10:133313696-133314686;chr10:133315853-133316302	LTR12F;LTR13;	noncoding	multiple_body_sites
HERV_00001859	chr10	133332518	133333101	+	solo_LTR	chimeric solo_LTR	ERV_489460_MLT1C	chr10:133332613-133333031	MLT1C;	noncoding	multiple_body_sites
HERV_00001860	chr10	133343593	133344325	-	truncated	chimeric truncated	ERV_573161_LTR8	chr10:133344264-133343502	LTR8;	noncoding	multiple_body_sites
HERV_00001861	chr10	133344937	133345324	-	solo_LTR	chimeric solo_LTR	ERV_573163_LTR8	chr10:133345250-133344998	LTR8;	noncoding	multiple_body_sites
HERV_00001862	chr10	133366921	133369018	+	solo_LTR	chimeric solo_LTR	ERV_489487_LTR13A	chr10:133367197-133368154	LTR13A;	noncoding	multiple_body_sites
HERV_00001863	chr10	133391921	133393895	+	truncated	chimeric truncated	ERV_489506_MamRep1151	chr10:133392866-133393838	MamRep1151;	noncoding	multiple_body_sites
HERV_00001864	chr10	133466577	133466917	-	solo_LTR	chimeric solo_LTR	ERV_573222_LTR47A	chr10:133466857-133466476	LTR47A;	noncoding	body_site_specific
HERV_00001865	chr10	133473023	133473254	+	solo_LTR	chimeric solo_LTR	ERV_489544_MSTA	chr10:133473093-133473337	MSTA;	noncoding	body_site_specific
HERV_00001866	chr10	133493735	133494777	-	truncated	chimeric truncated	ERV_573237_THE1A-int,THE1A	chr10:133495742-133493808	THE1A;THE1A-int;	noncoding	multiple_body_sites
HERV_00001867	chr10	133539537	133539848	-	solo_LTR	chimeric solo_LTR	ERV_573252_MLT2A2	chr10:133539770-133539611	MLT2A2;	noncoding	multiple_body_sites
HERV_00001868	chr10	133539927	133540705	+	truncated	chimeric truncated	ERV_489568_MER57A-int	chr10:133540001-133540633	MER57A-int;	noncoding	body_site_specific
HERV_00001869	chr10	133543073	133543571	+	truncated	chimeric truncated	ERV_489571_MER101-int	chr10:133543132-133543705	MER101-int;	noncoding	body_site_specific
HERV_00001870	chr10	133553199	133553733	+	solo_LTR	chimeric solo_LTR	ERV_489576_MER68C	chr10:133553265-133553662	MER68C;	noncoding	multiple_body_sites
HERV_00001871	chr10	133562264	133563103	+	truncated	chimeric truncated	ERV_489584_MER4-int	chr10:133562317-133562870	MER4-int;	noncoding	multiple_body_sites
HERV_00001872	chr10	133563995	133564430	+	solo_LTR	chimeric solo_LTR	ERV_489587_MLT1A0	chr10:133564064-133564356	MLT1A0;	noncoding	multiple_body_sites
HERV_00001873	chr10	133645082	133648172	-	full_length	transcribed from upstream	ERV_573290_LTR43,LTR43-int	chr10:133648116-133645155	LTR43;LTR43-int;	noncoding	multiple_body_sites
HERV_00001874	chr10	133650849	133651294	+	solo_LTR	chimeric solo_LTR	ERV_489643_LTR17	chr10:133650905-133651243	LTR17;	noncoding	body_site_specific
HERV_00001875	chr10	133778722	133780951	+	chimeric	chimeric	ERV_489723_MLT2B3;ERV_489724_MLT2B3;ERV_489725_MLT2B3;ERV_489726_MLT2B3;ERV_489727_MLT2B3;ERV_489728_MLT2B3;ERV_489729_MLT2B3;ERV_489730_MLT2B3;ERV_489731_MLT2B3;ERV_489732_MLT2B3;ERV_489733_MLT2B3;ERV_489734_MLT2B3;ERV_489735_MLT2B2;ERV_489736_THE1C;ERV_489737_MLT2B2	chr10:133779245-133779312;chr10:133779338-133779405;chr10:133779431-133779498;chr10:133779524-133779615;chr10:133779616-133779683;chr10:133779709-133779776;chr10:133779802-133779869;chr10:133779895-133779962;chr10:133779988-133780055;chr10:133780081-133780148;chr10:133780174-133780241;chr10:133780267-133780334;chr10:133780360-133780584;chr10:133780585-133780946;chr10:133780947-133781297	MLT2B2;MLT2B3;THE1C;	noncoding	multiple_body_sites
HERV_00001876	chr11	201637	202775	+	solo_LTR	chimeric solo_LTR	ERV_659091_LTR5B	chr11:201716-202704	LTR5B;	noncoding	multiple_body_sites
HERV_00001877	chr11	249811	250411	+	solo_LTR	chimeric solo_LTR	ERV_659133_MamRep605	chr11:249868-250350	MamRep605;	noncoding	multiple_body_sites
HERV_00001878	chr11	272206	277450	-	chimeric	chimeric	ERV_573441_MSTA;ERV_573442_MER41B	chr11:277071-276687;chr11:277952-277064	MER41B;MSTA;	noncoding	multiple_body_sites
HERV_00001879	chr11	300571	301058	-	solo_LTR	chimeric solo_LTR	ERV_573450_MER4A1	chr11:301023-300659	MER4A1;	noncoding	body_site_specific
HERV_00001880	chr11	301365	301662	-	truncated	chimeric truncated	ERV_573453_MER4E1	chr11:303001-301436	MER4E1;	noncoding	body_site_specific
HERV_00001881	chr11	301690	302071	-	truncated	truncated	ERV_573453_MER4E1	chr11:303001-301436	MER4E1;	noncoding	body_site_specific
HERV_00001882	chr11	311815	312280	-	solo_LTR	chimeric solo_LTR	ERV_573458_LTR8	chr11:312224-311518	LTR8;	noncoding	body_site_specific
HERV_00001883	chr11	316587	317557	-	chimeric	chimeric	ERV_573460_LTR8A;ERV_573461_MER4E1	chr11:317744-316661;chr11:317577-316784	LTR8A;MER4E1;	noncoding	multiple_body_sites
HERV_00001884	chr11	317578	318337	+	chimeric	chimeric	ERV_659195_MER50;ERV_659196_LTR8	chr11:317746-317940;chr11:317945-318214	LTR8;MER50;	noncoding	multiple_body_sites
HERV_00001885	chr11	331296	332775	+	truncated	chimeric truncated	ERV_659204_LTR7	chr11:331893-332554	LTR7;	noncoding	multiple_body_sites
HERV_00001886	chr11	384291	391850	+	chimeric	chimeric	ERV_659246_MER52D;ERV_659247_MER52D;ERV_659248_MER52-int	chr11:384365-384802;chr11:384781-386837;chr11:386831-390210	MER52D;MER52-int;	noncoding	multiple_body_sites
HERV_00001887	chr11	388924	389912	-	solo_LTR	chimeric solo_LTR	ERV_573529_LTR13A	chr11:389946-389004	LTR13A;	noncoding	body_site_specific
HERV_00001888	chr11	389953	390562	+	chimeric	chimeric	ERV_659248_MER52-int;ERV_659249_MER52-int	chr11:386831-390210;chr11:390212-390488	MER52-int;	noncoding	multiple_body_sites
HERV_00001889	chr11	422224	422837	+	truncated	chimeric truncated	ERV_659259_MLT1D	chr11:422292-422767	MLT1D;	noncoding	multiple_body_sites
HERV_00001890	chr11	443121	443812	-	truncated	chimeric truncated	ERV_573542_MLT1J	chr11:443753-443194	MLT1J;	noncoding	multiple_body_sites
HERV_00001891	chr11	512739	513139	+	solo_LTR	chimeric solo_LTR	ERV_659324_MER66B	chr11:512918-513076	MER66B;	noncoding	multiple_body_sites
HERV_00001892	chr11	573607	574699	+	solo_LTR	chimeric solo_LTR	ERV_659382_LTR13A	chr11:573667-574603	LTR13A;	noncoding	multiple_body_sites
HERV_00001893	chr11	732496	733311	+	truncated	chimeric truncated	ERV_659550_MLT1C	chr11:732570-733262	MLT1C;	noncoding	body_site_specific
HERV_00001894	chr11	737553	738747	-	chimeric	chimeric	ERV_573732_MER21A;ERV_573733_MER39;ERV_573735_MER21A	chr11:738343-737620;chr11:738764-738111;chr11:738843-738722	MER21A;MER39;	noncoding	body_site_specific
HERV_00001895	chr11	877938	878358	+	truncated	truncated	ERV_659665_MSTC	chr11:877841-878644	MSTC;	noncoding	body_site_specific
HERV_00001896	chr11	1014791	1015029	+	solo_LTR	chimeric solo_LTR	ERV_659770_LTR16E1	chr11:1014864-1014954	LTR16E1;	noncoding	body_site_specific
HERV_00001897	chr11	1043018	1048712	+	truncated	chimeric truncated	ERV_659788_MLT1A0	chr11:1047998-1048646	MLT1A0;	noncoding	multiple_body_sites
HERV_00001898	chr11	1108925	1109180	-	solo_LTR	chimeric solo_LTR	ERV_573915_MLT1C	chr11:1109110-1108999	MLT1C;	noncoding	body_site_specific
HERV_00001899	chr11	1253446	1254012	-	solo_LTR	chimeric solo_LTR	ERV_573945_MLT1C	chr11:1253937-1253520	MLT1C;	noncoding	body_site_specific
HERV_00001900	chr11	1264329	1267379	-	chimeric	chimeric	ERV_573948_THE1D;ERV_573949_THE1A-int,THE1A	chr11:1264730-1264402;chr11:1267306-1264731	THE1A;THE1A-int;THE1D;	noncoding	multiple_body_sites
HERV_00001901	chr11	1311106	1311454	+	solo_LTR	chimeric solo_LTR	ERV_659924_LTR35B	chr11:1311172-1311455	LTR35B;	noncoding	body_site_specific
HERV_00001902	chr11	1338319	1338820	+	solo_LTR	chimeric solo_LTR	ERV_659950_THE1D	chr11:1338406-1338748	THE1D;	noncoding	multiple_body_sites
HERV_00001903	chr11	1385334	1385761	-	solo_LTR	chimeric solo_LTR	ERV_574006_MSTA	chr11:1385632-1385272	MSTA;	noncoding	multiple_body_sites
HERV_00001904	chr11	1453002	1453304	-	solo_LTR	chimeric solo_LTR	ERV_574019_MLT2D	chr11:1453206-1453101	MLT2D;	noncoding	multiple_body_sites
HERV_00001905	chr11	1583475	1583757	+	solo_LTR	chimeric solo_LTR	ERV_660138_MLT1A0	chr11:1583549-1583657	MLT1A0;	noncoding	multiple_body_sites
HERV_00001906	chr11	1600599	1601179	-	solo_LTR	chimeric solo_LTR	ERV_574086_MLT1A	chr11:1601104-1600673	MLT1A;	noncoding	multiple_body_sites
HERV_00001907	chr11	1601631	1602217	+	solo_LTR	chimeric solo_LTR	ERV_660158_MER83	chr11:1601705-1602142	MER83;	noncoding	multiple_body_sites
HERV_00001908	chr11	1661415	1661692	-	truncated	chimeric truncated	ERV_574125_LTR40c	chr11:1661626-1660786	LTR40c;	noncoding	body_site_specific
HERV_00001909	chr11	1668893	1669378	-	solo_LTR	chimeric solo_LTR	ERV_574127_LTR52	chr11:1669312-1668964	LTR52;	noncoding	body_site_specific
HERV_00001910	chr11	1671061	1671402	-	truncated	chimeric truncated	ERV_574128_MLT2D	chr11:1671312-1670387	MLT2D;	noncoding	body_site_specific
HERV_00001911	chr11	1696396	1696972	+	solo_LTR	chimeric solo_LTR	ERV_660239_MLT1C	chr11:1696470-1696897	MLT1C;	noncoding	body_site_specific
HERV_00001912	chr11	1740673	1741231	+	solo_LTR	chimeric solo_LTR	ERV_660292_MSTA	chr11:1740741-1741162	MSTA;	noncoding	multiple_body_sites
HERV_00001913	chr11	1741684	1742159	+	solo_LTR	chimeric solo_LTR	ERV_660295_MLT1A0	chr11:1741758-1742087	MLT1A0;	noncoding	multiple_body_sites
HERV_00001914	chr11	2011619	2013422	+	solo_LTR	chimeric solo_LTR	ERV_660516_MLT1B	chr11:2013074-2013354	MLT1B;	noncoding	body_site_specific
HERV_00001915	chr11	2285986	2286939	-	solo_LTR	chimeric solo_LTR	ERV_574368_LTR13	chr11:2286892-2285884	LTR13;	noncoding	multiple_body_sites
HERV_00001916	chr11	2364741	2365572	-	chimeric	chimeric	ERV_574406_MER39;ERV_574407_MSTA;ERV_574408_MSTD	chr11:2365288-2364746;chr11:2365250-2364848;chr11:2365541-2365294	MER39;MSTA;MSTD;	noncoding	body_site_specific
HERV_00001917	chr11	2397526	2398665	-	truncated	chimeric truncated	ERV_574419_MER4D1	chr11:2398606-2397540	MER4D1;	noncoding	generally_ubiquitously_expressed
HERV_00001918	chr11	2601794	2602343	+	solo_LTR	chimeric solo_LTR	ERV_660904_MLT1D	chr11:2601867-2602357	MLT1D;	noncoding	body_site_specific
HERV_00001919	chr11	2606362	2606652	+	solo_LTR	solo_LTR	ERV_660906_MSTB	chr11:2606299-2606703	MSTB;	noncoding	body_site_specific
HERV_00001920	chr11	3088558	3089038	+	solo_LTR	chimeric solo_LTR	ERV_661253_MLT1B	chr11:3088628-3088967	MLT1B;	noncoding	multiple_body_sites
HERV_00001921	chr11	3106164	3106665	+	solo_LTR	chimeric solo_LTR	ERV_661270_MER90a	chr11:3106238-3106595	MER90a;	noncoding	body_site_specific
HERV_00001922	chr11	3111203	3118085	+	full_length	unit-length	ERV_661273_MER4-int,MER4A1	chr11:3110563-3118925	MER4A1;MER4-int;	noncoding	body_site_specific
HERV_00001923	chr11	3394481	3395637	-	solo_LTR	chimeric solo_LTR	ERV_574925_LTR5A	chr11:3395567-3394552	LTR5A;	noncoding	multiple_body_sites
HERV_00001924	chr11	3397336	3399248	+	solo_LTR	chimeric solo_LTR	ERV_661479_LTR7	chr11:3398785-3399193	LTR7;	noncoding	multiple_body_sites
HERV_00001925	chr11	3398068	3398392	+	solo_LTR	chimeric solo_LTR	ERV_661478_MLT1C	chr11:3398109-3398328	MLT1C;	noncoding	multiple_body_sites
HERV_00001926	chr11	3447476	3464019	-	full_length	transcribed from upstream	ERV_574977_HERVK-int,LTR5A	chr11:3456979-3447426	HERVK-int;LTR5A;	coding	multiple_body_sites
HERV_00001927	chr11	3452362	3453592	-	full_length	unit-length	ERV_574977_HERVK-int,LTR5A	chr11:3456979-3447426	HERVK-int;LTR5A;	noncoding	body_site_specific
HERV_00001928	chr11	3544399	3546316	+	truncated	chimeric truncated	ERV_661595_HERVK-int,LTR5A	chr11:3544466-3546375	HERVK-int;LTR5A;	noncoding	multiple_body_sites
HERV_00001929	chr11	3665187	3665580	+	solo_LTR	chimeric solo_LTR	ERV_661723_MLT2B3	chr11:3665260-3665506	MLT2B3;	noncoding	body_site_specific
HERV_00001930	chr11	4127780	4128666	-	truncated	chimeric truncated	ERV_575544_MLT1E1A	chr11:4128606-4127839	MLT1E1A;	noncoding	body_site_specific
HERV_00001931	chr11	4130963	4131446	-	solo_LTR	chimeric solo_LTR	ERV_575549_THE1C	chr11:4131383-4131021	THE1C;	noncoding	multiple_body_sites
HERV_00001932	chr11	4666908	4672259	+	truncated	chimeric truncated	ERV_662667_LTR16E2	chr11:4671759-4672199	LTR16E2;	noncoding	body_site_specific
HERV_00001933	chr11	5292890	5293669	-	chimeric	chimeric	ERV_576129_MLT1J1;ERV_576130_LTR12C	chr11:5293215-5292959;chr11:5294954-5293260	LTR12C;MLT1J1;	noncoding	body_site_specific
HERV_00001934	chr11	5675317	5675713	-	solo_LTR	chimeric solo_LTR	ERV_576315_LTR16E1	chr11:5675662-5675380	LTR16E1;	noncoding	multiple_body_sites
HERV_00001935	chr11	5701560	5701970	+	solo_LTR	chimeric solo_LTR	ERV_663488_MLT1C	chr11:5701721-5701899	MLT1C;	noncoding	multiple_body_sites
HERV_00001936	chr11	6219958	6220563	+	solo_LTR	chimeric solo_LTR	ERV_663866_MLT1E2	chr11:6220022-6220497	MLT1E2;	noncoding	body_site_specific
HERV_00001937	chr11	6243354	6243654	-	solo_LTR	chimeric solo_LTR	ERV_576565_MSTA	chr11:6243590-6243191	MSTA;	noncoding	body_site_specific
HERV_00001938	chr11	6312687	6313280	+	truncated	chimeric truncated	ERV_663958_MER65A	chr11:6312694-6313446	MER65A;	noncoding	body_site_specific
HERV_00001939	chr11	6337423	6341968	+	truncated	chimeric truncated	ERV_663984_MER39B	chr11:6340394-6342199	MER39B;	noncoding	multiple_body_sites
HERV_00001940	chr11	6337669	6338001	-	truncated	chimeric truncated	ERV_576624_ERVL-B4-int	chr11:6337931-6337723	ERVL-B4-int;	noncoding	body_site_specific
HERV_00001941	chr11	6339109	6339876	-	solo_LTR	chimeric solo_LTR	ERV_576626_LTR8	chr11:6339808-6339183	LTR8;	noncoding	multiple_body_sites
HERV_00001942	chr11	6368389	6369331	+	full_length	unit-length	ERV_664020_LTR7,HERVH-int	chr11:6366028-6371680	HERVH-int;LTR7;	noncoding	body_site_specific
HERV_00001943	chr11	6369729	6370461	+	full_length	unit-length	ERV_664020_LTR7,HERVH-int	chr11:6366028-6371680	HERVH-int;LTR7;	noncoding	body_site_specific
HERV_00001944	chr11	6370882	6371583	+	full_length	unit-length	ERV_664020_LTR7,HERVH-int	chr11:6366028-6371680	HERVH-int;LTR7;	noncoding	body_site_specific
HERV_00001945	chr11	6386010	6387226	-	truncated	truncated	ERV_576653_MER4E1	chr11:6387501-6386065	MER4E1;	noncoding	body_site_specific
HERV_00001946	chr11	6421122	6422305	+	truncated	chimeric truncated	ERV_664076_MSTA	chr11:6421192-6422238	MSTA;	noncoding	body_site_specific
HERV_00001947	chr11	6425594	6431708	+	chimeric	chimeric	ERV_664080_MLT1K;ERV_664081_LTR33A_	chr11:6425652-6426488;chr11:6426518-6427003	LTR33A_;MLT1K;	noncoding	body_site_specific
HERV_00001948	chr11	6434611	6435007	+	solo_LTR	chimeric solo_LTR	ERV_664088_MLT1M	chr11:6434685-6434934	MLT1M;	noncoding	body_site_specific
HERV_00001949	chr11	6488313	6488807	-	solo_LTR	chimeric solo_LTR	ERV_576714_THE1B	chr11:6488738-6488378	THE1B;	noncoding	multiple_body_sites
HERV_00001950	chr11	6491814	6492536	+	solo_LTR	chimeric solo_LTR	ERV_664138_MLT2C2	chr11:6491888-6492463	MLT2C2;	noncoding	multiple_body_sites
HERV_00001951	chr11	6493494	6495174	+	chimeric	chimeric	ERV_664139_MLT1J;ERV_664140_MLT1E2	chr11:6493597-6494002;chr11:6494011-6495164	MLT1E2;MLT1J;	noncoding	multiple_body_sites
HERV_00001952	chr11	6495173	6495631	-	solo_LTR	chimeric solo_LTR	ERV_576721_MLT2B1	chr11:6495556-6495171	MLT2B1;	noncoding	multiple_body_sites
HERV_00001953	chr11	6504112	6510364	+	chimeric	chimeric	ERV_664147_LTR50;ERV_664148_LTR33A	chr11:6504205-6505234;chr11:6505562-6505648	LTR33A;LTR50;	noncoding	multiple_body_sites
HERV_00001954	chr11	6527841	6528387	+	chimeric	chimeric	ERV_664170_LTR67B;ERV_664171_MLT1N2	chr11:6527915-6528328;chr11:6527968-6528065	LTR67B;MLT1N2;	noncoding	body_site_specific
HERV_00001955	chr11	6554923	6555665	+	truncated	chimeric truncated	ERV_664189_MER54B	chr11:6554997-6555596	MER54B;	noncoding	multiple_body_sites
HERV_00001956	chr11	6586771	6587286	+	solo_LTR	solo_LTR	ERV_664213_MER52D	chr11:6586520-6587937	MER52D;	noncoding	body_site_specific
HERV_00001957	chr11	6591678	6592015	-	solo_LTR	chimeric solo_LTR	ERV_576784_MLT1J1	chr11:6591940-6591752	MLT1J1;	noncoding	body_site_specific
HERV_00001958	chr11	6592748	6593036	-	solo_LTR	chimeric solo_LTR	ERV_576786_LTR67B	chr11:6592971-6592816	LTR67B;	noncoding	body_site_specific
HERV_00001959	chr11	6593854	6594888	+	truncated	chimeric truncated	ERV_664218_LTR78B	chr11:6593927-6594828	LTR78B;	noncoding	multiple_body_sites
HERV_00001960	chr11	6686838	6687438	+	full_length	unit-length	ERV_664284_HUERS-P1-int,LTR8	chr11:6686696-6694293	HUERS-P1-int;LTR8;	noncoding	body_site_specific
HERV_00001961	chr11	6702257	6702879	+	solo_LTR	chimeric solo_LTR	ERV_664298_MLT1D	chr11:6702321-6702811	MLT1D;	noncoding	body_site_specific
HERV_00001962	chr11	6703079	6704063	+	truncated	chimeric truncated	ERV_664301_LTR81B	chr11:6703153-6703988	LTR81B;	noncoding	body_site_specific
HERV_00001963	chr11	6706949	6707493	-	solo_LTR	chimeric solo_LTR	ERV_576844_LTR16A	chr11:6707418-6707019	LTR16A;	noncoding	multiple_body_sites
HERV_00001964	chr11	6711308	6712522	+	truncated	chimeric truncated	ERV_664308_LTR13	chr11:6711382-6712436	LTR13;	noncoding	multiple_body_sites
HERV_00001965	chr11	6722783	6723196	+	solo_LTR	chimeric solo_LTR	ERV_664313_MSTD	chr11:6722845-6723185	MSTD;	noncoding	body_site_specific
HERV_00001966	chr11	6958632	6961102	-	chimeric	chimeric	ERV_576988_MLT2A2;ERV_576990_LTR33,ERVL-E-int	chr11:6959097-6958570;chr11:6962435-6960741	ERVL-E-int;LTR33;MLT2A2;	noncoding	body_site_specific
HERV_00001967	chr11	7469897	7470578	-	solo_LTR	chimeric solo_LTR	ERV_577283_MLT1F	chr11:7470505-7469970	MLT1F;	noncoding	multiple_body_sites
HERV_00001968	chr11	7674423	7675034	-	solo_LTR	chimeric solo_LTR	ERV_577391_MLT1C	chr11:7674959-7674540	MLT1C;	noncoding	multiple_body_sites
HERV_00001969	chr11	7679049	7680767	+	chimeric	chimeric	ERV_664998_MLT1D;ERV_664999_MER21B;ERV_665000_THE1D;ERV_665001_MLT1D	chr11:7679099-7679183;chr11:7679186-7680405;chr11:7679372-7679740;chr11:7680406-7680819	MER21B;MLT1D;THE1D;	noncoding	multiple_body_sites
HERV_00001970	chr11	8130043	8130619	+	truncated	chimeric truncated	ERV_665358_MLT1K	chr11:8130108-8130553	MLT1K;	noncoding	body_site_specific
HERV_00001971	chr11	8317199	8317804	-	solo_LTR	chimeric solo_LTR	ERV_577722_LTR8	chr11:8317740-8317058	LTR8;	noncoding	multiple_body_sites
HERV_00001972	chr11	8395090	8395571	+	solo_LTR	chimeric solo_LTR	ERV_665611_THE1B	chr11:8395152-8395506	THE1B;	noncoding	body_site_specific
HERV_00001973	chr11	8476011	8476299	+	solo_LTR	chimeric solo_LTR	ERV_665668_MLT1L	chr11:8476080-8476230	MLT1L;	noncoding	body_site_specific
HERV_00001974	chr11	8668499	8669147	-	truncated	chimeric truncated	ERV_577900_MLT1G1	chr11:8669090-8668467	MLT1G1;	noncoding	body_site_specific
HERV_00001975	chr11	8700672	8701734	+	truncated	chimeric truncated	ERV_665873_LTR9B	chr11:8700746-8701663	LTR9B;	noncoding	multiple_body_sites
HERV_00001976	chr11	8973773	8974106	-	solo_LTR	chimeric solo_LTR	ERV_578109_LTR88c	chr11:8974012-8973840	LTR88c;	noncoding	multiple_body_sites
HERV_00001977	chr11	9776714	9777681	-	solo_LTR	chimeric solo_LTR	ERV_578842_MER4D	chr11:9777625-9776748	MER4D;	noncoding	multiple_body_sites
HERV_00001978	chr11	10543725	10545454	-	solo_LTR	chimeric solo_LTR	ERV_579296_MER52A	chr11:10545381-10543795	MER52A;	noncoding	body_site_specific
HERV_00001979	chr11	10569961	10572847	-	full_length	transcribed from upstream	ERV_579311_MLT1E2,MLT1E2-int	chr11:10572753-10570035	MLT1E2;MLT1E2-int;	noncoding	multiple_body_sites
HERV_00001980	chr11	10596732	10597262	-	solo_LTR	chimeric solo_LTR	ERV_579329_MLT1I	chr11:10597205-10596791	MLT1I;	noncoding	multiple_body_sites
HERV_00001981	chr11	10603569	10604071	+	solo_LTR	chimeric solo_LTR	ERV_667873_MLT1A0	chr11:10603637-10603996	MLT1A0;	noncoding	multiple_body_sites
HERV_00001982	chr11	10683509	10683875	+	solo_LTR	chimeric solo_LTR	ERV_667962_LTR33	chr11:10683511-10683818	LTR33;	noncoding	body_site_specific
HERV_00001983	chr11	10685683	10685982	+	solo_LTR	chimeric solo_LTR	ERV_667968_MamRep605	chr11:10685744-10685911	MamRep605;	noncoding	body_site_specific
HERV_00001984	chr11	10817339	10817989	-	solo_LTR	chimeric solo_LTR	ERV_579479_MLT1D	chr11:10817933-10817413	MLT1D;	noncoding	body_site_specific
HERV_00001985	chr11	10828093	10828831	-	full_length	3' readthrough	ERV_579493_THE1D-int,THE1D	chr11:10831078-10828110	THE1D;THE1D-int;	noncoding	body_site_specific
HERV_00001986	chr11	10830037	10830533	-	full_length	unit-length	ERV_579493_THE1D-int,THE1D	chr11:10831078-10828110	THE1D;THE1D-int;	noncoding	body_site_specific
HERV_00001987	chr11	10842938	10843870	+	truncated	chimeric truncated	ERV_668154_MLT1F2	chr11:10843010-10843826	MLT1F2;	noncoding	body_site_specific
HERV_00001988	chr11	10926698	10927471	-	truncated	chimeric truncated	ERV_579590_MamGypsy2-I	chr11:10927414-10925358	MamGypsy2-I;	noncoding	body_site_specific
HERV_00001989	chr11	10932395	10941823	+	chimeric	chimeric	ERV_668247_MLT1L;ERV_668248_MLT1F1	chr11:10941089-10941881;chr11:10941301-10941858	MLT1F1;MLT1L;	noncoding	body_site_specific
HERV_00001990	chr11	11293956	11294616	-	solo_LTR	chimeric solo_LTR	ERV_579840_MER68	chr11:11294551-11294015	MER68;	noncoding	multiple_body_sites
HERV_00001991	chr11	11295157	11295570	-	solo_LTR	chimeric solo_LTR	ERV_579841_LTR33	chr11:11295668-11295225	LTR33;	noncoding	multiple_body_sites
HERV_00001992	chr11	11961019	11961661	+	chimeric	chimeric	ERV_669158_MLT1D;ERV_669159_MLT1D	chr11:11961161-11961266;chr11:11961258-11961566	MLT1D;	noncoding	multiple_body_sites
HERV_00001993	chr11	11970430	11971011	+	solo_LTR	chimeric solo_LTR	ERV_669167_MLT1D	chr11:11970478-11970963	MLT1D;	noncoding	body_site_specific
HERV_00001994	chr11	12510456	12510941	-	solo_LTR	chimeric solo_LTR	ERV_580653_THE1A	chr11:12510878-12510516	THE1A;	noncoding	multiple_body_sites
HERV_00001995	chr11	12667371	12667917	-	solo_LTR	chimeric solo_LTR	ERV_580760_MSTB2	chr11:12667861-12667426	MSTB2;	noncoding	body_site_specific
HERV_00001996	chr11	12950110	12951002	-	truncated	chimeric truncated	ERV_580940_LTR16D2	chr11:12951043-12950184	LTR16D2;	noncoding	body_site_specific
HERV_00001997	chr11	13464977	13465231	+	solo_LTR	chimeric solo_LTR	ERV_670526_MSTA	chr11:13464812-13465161	MSTA;	noncoding	body_site_specific
HERV_00001998	chr11	13716248	13721801	-	chimeric	chimeric	ERV_581455_MLT1G-int,MLT1G;ERV_581458_MLT1G-int	chr11:13719192-13716318;chr11:13718624-13717869	MLT1G;MLT1G-int;	noncoding	multiple_body_sites
[truncated: 11,891 more rows]

## Sheet: Table S3
Table S3. Expressed HERVs across 42 body sites
Body Site	Abbreviation	Tissue	Sample size	Total reads (mean±sd, million)	Number of expressed HERVs (body site specific/total)	Mean ratio of total hervRNA expression (%)
Adipose - Subcutaneous	ADPSBQ	Adipose Tissue	374	46.13±11.71	40/1553	0.513725
Adipose - Visceral (Omentum)	ADPVSC	Adipose Tissue	304	43.39±8.52	10/1087	0.351788
Adrenal Gland	ADRNLG	Adrenal Gland	172	43.87±11.15	116/1332	0.424669
Artery - Aorta	ARTAORT	Blood Vessel	257	42.45±10.00	51/1235	0.493237
Artery - Coronary	ARTCRN	Blood Vessel	153	44.40±16.89	3/1145	0.416092
Artery - Tibial	ARTTBL	Blood Vessel	402	45.94±15.50	21/1060	0.43614
Brain - Anterior cingulate cortex (BA24)	BRNACC	Brain	104	50.35±15.48	8/1109	0.37812
Brain - Caudate (basal ganglia)	BRNCDT	Brain	149	49.43±14.45	15/1397	0.449611
Brain - Cerebellar Hemisphere	BRNCHA	Brain	129	49.24±13.49	1284/3881	1.89257
Brain - Cerebellum	BRNCHB	Brain	158	46.90±11.67	1193/3848	1.91235
Brain - Cortex	BRNCTXA	Brain	137	46.81±10.56	44/1443	0.510345
Brain - Frontal Cortex (BA9)	BRNCTXB	Brain	121	48.47±14.54	57/1384	0.502922
Brain - Hippocampus	BRNHPP	Brain	108	47.57±12.79	7/963	0.348349
Brain - Hypothalamus	BRNHPT	Brain	114	48.07±21.36	15/1187	0.407339
Brain - Nucleus accumbens (basal ganglia)	BRNNCC	Brain	132	49.87±13.05	55/1648	0.527562
Brain - Putamen (basal ganglia)	BRNPTM	Brain	117	47.47±10.98	9/1147	0.381714
Breast - Mammary Tissue	BREAST	Breast	239	45.39±11.33	9/1587	0.507709
Colon - Sigmoid	CLNSGM	Colon	192	43.98±10.29	30/1397	0.503497
Colon - Transverse	CLNTRN	Colon	234	46.30±25.70	50/1573	0.472699
Esophagus - Gastroesophageal Junction	ESPGEJ	Esophagus	207	43.42±12.42	2/1379	0.504978
Esophagus - Mucosa	ESPMCS	Esophagus	361	43.01±10.38	108/1253	0.437062
Esophagus - Muscularis	ESPMSL	Esophagus	321	44.39±15.38	10/1306	0.473751
Heart - Atrial Appendage	HRTAA	Heart	267	45.15±9.23	78/1025	0.29349
Heart - Left Ventricle	HRTLV	Heart	258	50.43±13.65	56/741	0.187255
Liver	LIVER	Liver	147	44.23±13.27	376/1178	0.559887
Lung	LUNG	Lung	377	46.96±13.16	78/1820	0.685027
Muscle - Skeletal	MSCLSK	Muscle	533	47.98±11.73	93/640	0.241555
Nerve - Tibial	NERVET	Nerve	352	46.76±11.63	201/2439	0.956418
Ovary	OVARY	Ovary	122	43.45±9.59	226/2699	0.924019
Pancreas	PNCREAS	Pancreas	223	43.73±10.04	133/958	0.329122
Pituitary	PTTARY	Pituitary	167	43.76±9.53	221/2543	1.28725
Prostate	PRSTTE	Prostate	122	43.37±12.08	97/1991	0.79257
Skin - Not Sun Exposed (Suprapubic)	SKINNS	Skin	348	43.67±10.44	57/1675	0.575349
Skin - Sun Exposed (Lower leg)	SKINS	Skin	418	45.48±10.93	55/1743	0.59671
Small Intestine - Terminal Ileum	SNTTRM	Small Intestine	125	45.09±11.22	90/2058	0.654729
Spleen	SPLEEN	Spleen	138	42.22±10.36	234/2237	0.76883
Stomach	STMACH	Stomach	222	43.16±8.82	56/1021	0.293368
Testis	TESTIS	Testis	218	45.75±11.9	2867/5035	1.8986
Thyroid	THYROID	Thyroid	393	46.25±12.29	291/2463	1.1735
Uterus	UTERUS	Uterus	94	42.27±9.33	71/2173	0.834852
Vagina	VAGINA	Vagina	101	42.10±10.69	28/1810	0.619824
Whole Blood	WHLBLD	Blood	356	50.72±12.43	128/714	0.249291

## Sheet: Table S4
Table S4. Weighted gene co-expression network in human skin cultured fibroblasts from the GTEx project
Gene_ID	kTotal	kWithin	kOut	kDiff	Module	MM	Gene_type	rank	TPM
ENSG00000186871.7	582.266	379.289	202.977	176.312	yellow	0.956437	protein_coding	1	2.02978
ENSG00000164032.12	609.356	372.148	237.208	134.941	yellow	0.970922	protein_coding	1	362.191
ENSG00000085840.13	615.233	370.421	244.812	125.609	yellow	0.958307	protein_coding	1	2.75505
ENSG00000138160.6	528.72	364.31	164.409	199.901	yellow	0.949336	protein_coding	1	10.0756
ENSG00000163507.14	501.642	364.139	137.504	226.635	yellow	0.952273	protein_coding	1	8.25308
ENSG00000073111.14	509.065	358.698	150.367	208.331	yellow	0.96473	protein_coding	1	16.3715
ENSG00000087586.17	585.93	357.129	228.8	128.329	yellow	0.946149	protein_coding	1	19.6677
ENSG00000077152.11	626.541	355.564	270.978	84.5863	yellow	0.94478	protein_coding	1	21.5105
ENSG00000131153.9	610.729	354.678	256.051	98.6263	yellow	0.950418	protein_coding	1	5.14062
ENSG00000035499.13	569.678	354.615	215.063	139.553	yellow	0.944207	protein_coding	1	3.11434
ENSG00000071539.14	629.519	353.603	275.916	77.6867	yellow	0.937854	protein_coding	1	13.7781
ENSG00000113368.12	618.73	351.446	267.285	84.1607	yellow	0.939536	protein_coding	1	21.9221
ENSG00000101003.10	586.998	350.777	236.221	114.556	yellow	0.939281	protein_coding	1	3.78295
ENSG00000111247.14	552.936	349.935	203.001	146.934	yellow	0.93961	protein_coding	1	7.85403
ENSG00000111602.12	579.351	349.027	230.324	118.703	yellow	0.942158	protein_coding	1	9.15665
ENSG00000189159.16	548.378	348.567	199.811	148.755	yellow	0.959185	protein_coding	1	118.188
ENSG00000124207.17	504.812	348.188	156.624	191.564	yellow	0.961228	protein_coding	1	43.0557
ENSG00000164109.14	664.053	346.072	317.981	28.0911	yellow	0.929654	protein_coding	1	20.3453
ENSG00000088325.16	559.591	345.134	214.457	130.678	yellow	0.931526	protein_coding	1	31.4665
ENSG00000106462.10	462.037	344.809	117.228	227.581	yellow	0.949882	protein_coding	1	10.1563
ENSG00000119969.15	556.482	343.596	212.885	130.711	yellow	0.94099	protein_coding	1	7.56517
ENSG00000196584.3	486.429	343.212	143.217	199.995	yellow	0.941139	protein_coding	1	1.54231
ENSG00000121152.10	640.076	342.551	297.525	45.0256	yellow	0.925785	protein_coding	1	10.5429
ENSG00000075702.18	503.972	342.086	161.886	180.201	yellow	0.938073	protein_coding	1	2.376
ENSG00000090889.12	528.124	341.324	186.8	154.524	yellow	0.931032	protein_coding	1	7.13406
ENSG00000198554.12	512.783	340.161	172.622	167.538	yellow	0.941186	protein_coding	1	6.38108
ENSG00000104147.9	614.45	339.479	274.971	64.5081	yellow	0.926372	protein_coding	1	4.00194
ENSG00000176208.9	456.836	339.307	117.529	221.778	yellow	0.941401	protein_coding	1	1.37597
ENSG00000143401.15	469.598	338.711	130.888	207.823	yellow	0.952561	protein_coding	1	32.4557
ENSG00000133119.13	458.458	337.708	120.75	216.958	yellow	0.944202	protein_coding	1	9.99108
ENSG00000100297.16	482.904	336.28	146.624	189.656	yellow	0.947273	protein_coding	1	30.1956
ENSG00000102384.13	567.558	335.875	231.684	104.191	yellow	0.923542	protein_coding	1	4.4904
ENSG00000161800.13	438.314	335.344	102.97	232.373	yellow	0.936285	protein_coding	1	29.1537
ENSG00000171241.9	581.559	335.263	246.296	88.9671	yellow	0.923116	protein_coding	1	12.7644
ENSG00000100479.13	545.788	335.123	210.665	124.459	yellow	0.943993	protein_coding	1	5.9532
ENSG00000117632.23	605.174	334.389	270.785	63.6033	yellow	0.92688	protein_coding	1	177.472
ENSG00000065328.16	586.082	334.257	251.825	82.4323	yellow	0.934199	protein_coding	1	3.80898
ENSG00000163918.10	480.006	333.826	146.18	187.646	yellow	0.948032	protein_coding	1	20.9198
ENSG00000111665.11	559.35	333.263	226.087	107.176	yellow	0.922654	protein_coding	1	18.3805
ENSG00000154920.14	530.639	332.863	197.776	135.086	yellow	0.927844	protein_coding	1	5.59643
ENSG00000076382.17	498.516	332.642	165.874	166.768	yellow	0.931585	protein_coding	1	16.7221
ENSG00000000460.17	457.468	332.032	125.436	206.596	yellow	0.938576	protein_coding	1	3.92849
ENSG00000092470.12	471.763	331.863	139.901	191.962	yellow	0.946185	protein_coding	1	6.63495
ENSG00000276043.5	502.151	331.364	170.787	160.578	yellow	0.951038	protein_coding	1	16.5513
ENSG00000122952.17	671.023	331.102	339.92	-8.818	yellow	0.917034	protein_coding	1	22.1149
ENSG00000112742.10	563.21	330.701	232.509	98.1924	yellow	0.918389	protein_coding	1	7.1124
ENSG00000167553.15	518.646	330.477	188.17	142.307	yellow	0.954978	protein_coding	1	413.713
ENSG00000080986.13	462.188	328.834	133.354	195.479	yellow	0.929021	protein_coding	1	13.7186
ENSG00000109805.10	565.09	328.694	236.396	92.2985	yellow	0.91409	protein_coding	1	12.5916
ENSG00000164087.7	554.093	328.445	225.648	102.798	yellow	0.919809	protein_coding	1	7.21572
ENSG00000094804.12	489.361	328.039	161.322	166.716	yellow	0.944061	protein_coding	1	13.7287
ENSG00000165704.15	553.781	327.629	226.152	101.478	yellow	0.951019	protein_coding	1	36.1761
ENSG00000165480.16	606.191	327.49	278.701	48.7897	yellow	0.914886	protein_coding	1	7.43151
ENSG00000164611.13	630.158	327.464	302.693	24.7706	yellow	0.925877	protein_coding	1	61.7492
ENSG00000158402.20	583.708	327.394	256.314	71.0804	yellow	0.918676	protein_coding	1	3.80385
ENSG00000123416.15	523.233	327.121	196.112	131.01	yellow	0.946479	protein_coding	1	1153.36
ENSG00000169679.15	650.669	326.962	323.707	3.25565	yellow	0.911776	protein_coding	1	13.5601
ENSG00000162063.13	437.76	326.655	111.104	215.551	yellow	0.936874	protein_coding	1	5.36009
ENSG00000152253.9	683.945	326.089	357.856	-31.7672	yellow	0.909964	protein_coding	1	7.21991
ENSG00000182481.9	465.771	325.821	139.949	185.872	yellow	0.942972	protein_coding	1	101.145
ENSG00000013810.19	556.659	325.641	231.018	94.6227	yellow	0.920846	protein_coding	1	25.5122
ENSG00000186638.16	504.472	325.505	178.968	146.537	yellow	0.918341	protein_coding	1	0.8908
ENSG00000163535.18	440.172	325.35	114.822	210.528	yellow	0.928748	protein_coding	1	7.27123
ENSG00000125319.14	486.629	325.082	161.547	163.535	yellow	0.928342	protein_coding	1	2.52615
ENSG00000142731.11	455.28	324.71	130.57	194.141	yellow	0.933698	protein_coding	1	7.21295
ENSG00000101412.13	595.694	324.62	271.074	53.5454	yellow	0.924581	protein_coding	1	4.80609
ENSG00000174371.17	477.342	324.584	152.758	171.826	yellow	0.929957	protein_coding	1	5.196
ENSG00000134690.11	588.918	324.227	264.691	59.5355	yellow	0.912171	protein_coding	1	14.2422
ENSG00000112029.10	469.233	324.183	145.05	179.134	yellow	0.930734	protein_coding	1	9.58535
ENSG00000138182.14	414.913	323.025	91.8882	231.137	yellow	0.932629	protein_coding	1	6.66129
ENSG00000228716.7	553.096	322.535	230.561	91.9743	yellow	0.931404	protein_coding	1	19.9919
ENSG00000156802.13	434.966	322.395	112.571	209.825	yellow	0.924115	protein_coding	1	10.8726
ENSG00000129810.15	526.239	321.89	204.349	117.541	yellow	0.917298	protein_coding	1	2.98603
ENSG00000093009.9	672.321	321.478	350.843	-29.3653	yellow	0.915193	protein_coding	1	10.0565
ENSG00000092853.14	538.343	321.467	216.876	104.591	yellow	0.924854	protein_coding	1	3.67683
ENSG00000132780.17	444.768	320.734	124.034	196.701	yellow	0.936244	protein_coding	1	68.7698
ENSG00000138092.11	441.524	320.607	120.917	199.69	yellow	0.938597	protein_coding	1	9.22975
ENSG00000104889.6	435.303	319.898	115.405	204.493	yellow	0.941784	protein_coding	1	23.5664
ENSG00000156970.12	578.851	319.498	259.352	60.1458	yellow	0.9108	protein_coding	1	11.339
ENSG00000167670.16	429.59	319.473	110.117	209.356	yellow	0.934813	protein_coding	1	10.9806
ENSG00000024526.17	608.562	319.435	289.127	30.3078	yellow	0.909105	protein_coding	1	8.3048
ENSG00000144554.10	493.109	319.249	173.86	145.388	yellow	0.917462	protein_coding	1	6.76683
ENSG00000091651.9	559.326	319.191	240.135	79.0563	yellow	0.913694	protein_coding	1	9.35662
ENSG00000154839.10	598.082	318.96	279.122	39.8386	yellow	0.905533	protein_coding	1	5.0776
ENSG00000125885.13	422.566	318.568	103.998	214.571	yellow	0.930797	protein_coding	1	5.77588
ENSG00000187741.15	496.592	318.289	178.303	139.986	yellow	0.925195	protein_coding	1	11.4771
ENSG00000137812.19	567.121	318.016	249.105	68.9113	yellow	0.908172	protein_coding	1	4.36938
ENSG00000128944.13	492.118	317.699	174.419	143.28	yellow	0.936383	protein_coding	1	20.9179
ENSG00000138778.11	443.912	317.507	126.405	191.102	yellow	0.918532	protein_coding	1	5.73169
ENSG00000085999.13	477.677	317.001	160.676	156.325	yellow	0.927311	protein_coding	1	4.98523
ENSG00000123975.5	674.236	316.977	357.259	-40.2813	yellow	0.915048	protein_coding	1	105.568
ENSG00000163808.17	537.311	316.582	220.729	95.8525	yellow	0.912808	protein_coding	1	4.80683
ENSG00000100162.15	601.77	316.568	285.202	31.3669	yellow	0.914236	protein_coding	1	12.3268
ENSG00000135476.11	486.962	316.266	170.696	145.57	yellow	0.910136	protein_coding	1	4.31751
ENSG00000167325.15	562.289	315.891	246.398	69.4927	yellow	0.91916	protein_coding	1	44.4975
ENSG00000166451.13	599.258	315.542	283.716	31.8257	yellow	0.918881	protein_coding	1	20.5441
ENSG00000149503.13	403.348	315.258	88.0891	227.169	yellow	0.925777	protein_coding	1	8.53935
ENSG00000198056.14	529.401	315.117	214.284	100.833	yellow	0.91945	protein_coding	1	7.93234
ENSG00000145386.10	519.708	314.65	205.058	109.593	yellow	0.914704	protein_coding	1	24.5333
ENSG00000174442.12	529.477	314.648	214.829	99.8196	yellow	0.916243	protein_coding	1	11.5476
ENSG00000162062.15	485.101	314.073	171.028	143.044	yellow	0.930777	protein_coding	1	3.82468
ENSG00000165304.8	629.485	313.91	315.575	-1.66521	yellow	0.899642	protein_coding	1	15.2753
ENSG00000072571.20	518.537	311.782	206.755	105.027	yellow	0.910826	protein_coding	1	14.5384
ENSG00000101057.16	693.607	311.435	382.172	-70.7376	yellow	0.901115	protein_coding	1	9.38932
ENSG00000143228.13	629.653	310.912	318.741	-7.82853	yellow	0.89957	protein_coding	1	10.3906
ENSG00000121621.7	427.79	310.243	117.546	192.697	yellow	0.927735	protein_coding	1	4.49708
ENSG00000102172.16	635.806	309.393	326.412	-17.0191	yellow	0.929512	protein_coding	1	82.4258
ENSG00000011426.11	593.503	309.245	284.258	24.9876	yellow	0.899145	protein_coding	1	34.6995
ENSG00000146410.12	437.588	309.119	128.469	180.65	yellow	0.916237	protein_coding	1	3.39938
ENSG00000125835.18	526.418	309.105	217.313	91.7926	yellow	0.9447	protein_coding	1	142.702
ENSG00000100749.8	451.32	308.064	143.256	164.808	yellow	0.93188	protein_coding	1	12.652
ENSG00000137310.12	431.541	307.48	124.061	183.419	yellow	0.916652	protein_coding	1	10.4898
ENSG00000140525.17	432.17	307.125	125.045	182.081	yellow	0.911179	protein_coding	1	13.1192
ENSG00000115163.15	512.67	306.91	205.76	101.151	yellow	0.915371	protein_coding	1	10.3027
ENSG00000075218.19	612.59	306.136	306.454	-0.318611	yellow	0.893715	protein_coding	1	10.1472
ENSG00000166851.15	555.042	305.857	249.185	56.6726	yellow	0.903718	protein_coding	1	27.6563
ENSG00000186185.13	579.204	305.667	273.537	32.1307	yellow	0.893779	protein_coding	1	6.79914
ENSG00000143476.18	521.265	305.489	215.776	89.7129	yellow	0.911007	protein_coding	1	7.34163
ENSG00000170144.20	623.267	305.467	317.8	-12.3328	yellow	0.925387	protein_coding	1	185.659
ENSG00000123219.13	544.202	304.759	239.444	65.315	yellow	0.904477	protein_coding	1	11.1412
ENSG00000165490.13	415.175	304.746	110.429	194.317	yellow	0.924423	protein_coding	1	3.49905
ENSG00000104738.18	430.845	304.681	126.163	178.518	yellow	0.929423	protein_coding	1	39.2339
ENSG00000146670.10	610.686	304.652	306.034	-1.38242	yellow	0.894274	protein_coding	1	12.4411
ENSG00000159259.8	460.696	304.581	156.116	148.465	yellow	0.920507	protein_coding	1	3.88212
ENSG00000134057.15	653.565	303.913	349.653	-45.74	yellow	0.896988	protein_coding	1	72.1195
ENSG00000168078.10	676.169	303.707	372.463	-68.756	yellow	0.890057	protein_coding	1	16.2372
ENSG00000169607.13	482.156	302.906	179.25	123.656	yellow	0.907277	protein_coding	1	7.06178
ENSG00000186193.9	496.508	302.268	194.24	108.028	yellow	0.913805	protein_coding	1	3.69028
ENSG00000172009.15	474.314	300.852	173.461	127.391	yellow	0.937541	protein_coding	1	48.9945
ENSG00000100714.17	469.979	300.579	169.399	131.18	yellow	0.931176	protein_coding	1	44.0304
ENSG00000126787.13	663.344	298.629	364.715	-66.0862	yellow	0.889318	protein_coding	1	14.5604
ENSG00000185480.11	390.803	297.856	92.9468	204.909	yellow	0.916661	protein_coding	1	5.65754
ENSG00000183763.9	433.424	297.689	135.735	161.954	yellow	0.90833	protein_coding	1	4.10935
ENSG00000139734.18	525.554	297.052	228.501	68.5512	yellow	0.898387	protein_coding	1	7.84572
ENSG00000160957.13	411.8	296.993	114.807	182.186	yellow	0.920562	protein_coding	1	9.88542
ENSG00000156509.14	434.408	296.349	138.059	158.29	yellow	0.913166	protein_coding	1	0.5136
ENSG00000130520.10	479.544	296.004	183.54	112.464	yellow	0.932962	protein_coding	1	104.861
ENSG00000138180.15	622.176	295.25	326.925	-31.6752	yellow	0.884139	protein_coding	1	16.8641
ENSG00000099901.17	525.413	294.522	230.891	63.6306	yellow	0.923612	protein_coding	1	153.499
ENSG00000198176.13	436.026	294.393	141.634	152.759	yellow	0.930933	protein_coding	1	79.3302
ENSG00000079616.12	396.651	294.166	102.485	191.681	yellow	0.919954	protein_coding	1	26.0438
ENSG00000101447.15	420.586	293.871	126.716	167.155	yellow	0.906822	protein_coding	1	11.623
ENSG00000116750.13	441.326	293.515	147.811	145.704	yellow	0.929318	protein_coding	1	25.0476
ENSG00000131351.15	408.104	293.249	114.855	178.394	yellow	0.917155	protein_coding	1	6.38194
ENSG00000177602.5	402.756	292.917	109.838	183.079	yellow	0.921299	protein_coding	1	1.93262
ENSG00000112312.10	451.328	292.711	158.616	134.095	yellow	0.917041	protein_coding	1	19.6891
ENSG00000164045.11	437.79	292.711	145.079	147.632	yellow	0.932436	protein_coding	1	2.66957
ENSG00000117650.13	568.572	291.823	276.749	15.0737	yellow	0.89042	protein_coding	1	8.938
ENSG00000136108.15	391.033	291.729	99.3041	192.425	yellow	0.905953	protein_coding	1	19.4638
ENSG00000062822.14	420.061	291.499	128.562	162.937	yellow	0.926536	protein_coding	1	12.8018
ENSG00000127564.17	627.2	290.943	336.257	-45.3146	yellow	0.887386	protein_coding	1	12.2795
ENSG00000121211.7	628.003	290.635	337.368	-46.7336	yellow	0.885994	protein_coding	1	5.08215
ENSG00000040275.17	391.393	290.235	101.157	189.078	yellow	0.92672	protein_coding	1	29.5078
ENSG00000142945.13	646.337	290.081	356.256	-66.1741	yellow	0.88007	protein_coding	1	15.1101
ENSG00000163655.16	461.678	289.819	171.86	117.959	yellow	0.936162	protein_coding	1	39.9838
ENSG00000118193.12	430.293	288.637	141.656	146.981	yellow	0.896533	protein_coding	1	3.30942
ENSG00000184661.14	405.503	288.312	117.191	171.12	yellow	0.901052	protein_coding	1	7.05
ENSG00000014138.9	523.125	288.276	234.849	53.4273	yellow	0.902257	protein_coding	1	9.84428
ENSG00000128050.8	474.345	287.622	186.723	100.899	yellow	0.936987	protein_coding	1	86.4755
ENSG00000171320.14	480.741	287.409	193.332	94.0767	yellow	0.893872	protein_coding	1	4.54609
ENSG00000101868.10	400.9	286.955	113.945	173.009	yellow	0.915214	protein_coding	1	4.74535
ENSG00000144354.14	449.596	286.436	163.16	123.276	yellow	0.925781	protein_coding	1	9.04625
ENSG00000183814.15	380.696	286.275	94.4206	191.854	yellow	0.911937	protein_coding	1	2.29317
ENSG00000137804.14	568.55	286.203	282.347	3.8555	yellow	0.877194	protein_coding	1	32.0823
ENSG00000157456.8	678.717	285.662	393.055	-107.394	yellow	0.878573	protein_coding	1	23.7308
ENSG00000161888.11	654.679	285.575	369.105	-83.5298	yellow	0.880401	protein_coding	1	9.99972
ENSG00000167513.9	502.889	285.297	217.592	67.7043	yellow	0.895379	protein_coding	1	9.38489
ENSG00000123485.12	575.032	285.013	290.019	-5.00624	yellow	0.87538	protein_coding	1	11.4058
ENSG00000117399.14	654.718	284.017	370.7	-86.683	yellow	0.88418	protein_coding	1	43.8511
ENSG00000109881.17	468.705	283.675	185.03	98.6442	yellow	0.909588	protein_coding	1	10.3554
ENSG00000120802.13	372.844	283.64	89.2032	194.437	yellow	0.91309	protein_coding	1	36.5606
ENSG00000127423.10	407.389	283.052	124.337	158.715	yellow	0.915517	protein_coding	1	1.72782
ENSG00000160949.17	377.931	282.605	95.3262	187.279	yellow	0.908934	protein_coding	1	3.94588
ENSG00000135451.13	565.758	282.576	283.182	-0.605524	yellow	0.881063	protein_coding	1	12.7391
ENSG00000170312.15	547.725	281.651	266.073	15.5777	yellow	0.873464	protein_coding	1	25.2112
ENSG00000051341.14	384.429	281.568	102.861	178.707	yellow	0.893929	protein_coding	1	2.04123
ENSG00000203760.8	649.668	281.533	368.135	-86.6016	yellow	0.882188	protein_coding	1	18.3847
ENSG00000147536.12	490.194	281.016	209.178	71.8377	yellow	0.897632	protein_coding	1	7.46825
ENSG00000237649.8	577.985	280.473	297.511	-17.0383	yellow	0.871832	protein_coding	1	17.9024
ENSG00000151725.12	537.714	280.323	257.391	22.9313	yellow	0.880414	protein_coding	1	11.9794
ENSG00000154146.13	511.116	280.205	230.911	49.2944	yellow	0.915369	protein_coding	1	6.14458
ENSG00000122483.17	448.686	280.041	168.645	111.396	yellow	0.898503	protein_coding	1	5.90631
ENSG00000143621.17	475.319	279.946	195.374	84.5719	yellow	0.923465	protein_coding	1	106.898
ENSG00000117724.13	493.717	279.463	214.254	65.2085	yellow	0.890214	protein_coding	1	25.7972
ENSG00000051180.17	658.51	279.289	379.222	-99.9334	yellow	0.877789	protein_coding	1	8.09431
ENSG00000106399.11	473.337	279.048	194.289	84.7598	yellow	0.914067	protein_coding	1	31.4067
ENSG00000148773.14	530.715	278.541	252.174	26.3664	yellow	0.876277	protein_coding	1	16.6046
ENSG00000137135.18	365.84	277.416	88.4244	188.992	yellow	0.899312	protein_coding	1	2.40542
ENSG00000188486.3	414.367	276.827	137.54	139.286	yellow	0.909832	protein_coding	1	43.0891
ENSG00000198901.14	623.342	276.811	346.531	-69.7195	yellow	0.86885	protein_coding	1	46.6865
ENSG00000189403.15	375.25	276.788	98.4627	178.325	yellow	0.913966	protein_coding	1	303.537
ENSG00000198826.11	399.031	276.655	122.375	154.28	yellow	0.890048	protein_coding	1	23.0442
ENSG00000173207.13	415.228	275.623	139.605	136.018	yellow	0.906553	protein_coding	1	61.4627
ENSG00000197299.12	381.853	275.468	106.385	169.083	yellow	0.902599	protein_coding	1	2.6384
ENSG00000131747.15	590.714	275.272	315.442	-40.1701	yellow	0.868684	protein_coding	1	40.3189
ENSG00000109919.10	445.442	274.902	170.539	104.363	yellow	0.927629	protein_coding	1	80.7152
ENSG00000284946.1	441.518	274.843	166.674	108.169	yellow	0.877751	protein_coding	1	1.99025
ENSG00000189057.11	526.613	274.757	251.856	22.9004	yellow	0.888334	protein_coding	1	3.23006
ENSG00000097021.19	485.45	274.267	211.183	63.0842	yellow	0.921055	protein_coding	1	39.0049
ENSG00000171314.9	482.379	274.25	208.129	66.1211	yellow	0.92668	protein_coding	1	423.525
ENSG00000112984.12	644.301	274.083	370.218	-96.135	yellow	0.870123	protein_coding	1	19.8762
ENSG00000128708.13	389.761	272.79	116.971	155.819	yellow	0.909377	protein_coding	1	35.1963
ENSG00000159055.4	405.741	271.928	133.813	138.115	yellow	0.908007	protein_coding	1	9.60834
ENSG00000105011.9	688.554	271.699	416.855	-145.156	yellow	0.864437	protein_coding	1	10.8422
ENSG00000153044.10	762.952	270.839	492.112	-221.273	yellow	0.870705	protein_coding	1	10.877
ENSG00000109674.4	377.153	270.691	106.462	164.229	yellow	0.888153	protein_coding	1	2.95898
ENSG00000076003.5	375.51	270.677	104.833	165.844	yellow	0.909873	protein_coding	1	22.7895
ENSG00000005022.6	486.013	270.271	215.742	54.5288	yellow	0.921885	protein_coding	1	193.376
ENSG00000108106.14	429.043	268.867	160.176	108.691	yellow	0.91404	protein_coding	1	61.7539
ENSG00000184445.12	383.236	268.686	114.55	154.136	yellow	0.889128	protein_coding	1	11.7952
ENSG00000117593.12	394.732	268.459	126.273	142.186	yellow	0.92049	protein_coding	1	15.2089
ENSG00000179750.16	597.759	267.481	330.278	-62.7976	yellow	0.873869	protein_coding	1	8.9568
ENSG00000143549.21	388.566	267.35	121.216	146.134	yellow	0.916587	protein_coding	1	348.081
ENSG00000156876.10	340.03	267.321	72.7083	194.613	yellow	0.899472	protein_coding	1	2.00997
ENSG00000109685.18	374.479	266.714	107.764	158.95	yellow	0.911084	protein_coding	1	30.9958
ENSG00000183048.12	366.874	266.696	100.179	166.517	yellow	0.908906	protein_coding	1	7.19957
ENSG00000101945.16	386.339	266.494	119.845	146.649	yellow	0.898076	protein_coding	1	4.82394
ENSG00000113810.16	328.674	266.22	62.4548	203.765	yellow	0.892281	protein_coding	1	41.8022
ENSG00000129195.16	634.611	266.161	368.45	-102.289	yellow	0.862424	protein_coding	1	12.4328
ENSG00000198668.12	586.719	265.583	321.135	-55.5522	yellow	0.889343	protein_coding	1	307.636
ENSG00000165244.7	494.182	265.498	228.684	36.8138	yellow	0.876546	protein_coding	1	2.94886
ENSG00000112118.19	388.916	265.14	123.776	141.363	yellow	0.895613	protein_coding	1	31.6785
ENSG00000185697.16	362.309	265.046	97.2627	167.784	yellow	0.895422	protein_coding	1	4.00394
ENSG00000140534.13	335.107	264.971	70.1358	194.835	yellow	0.898765	protein_coding	1	3.05671
ENSG00000138658.15	337.678	264.824	72.854	191.97	yellow	0.897849	protein_coding	1	2.85492
ENSG00000100526.20	590.764	264.767	325.996	-61.2288	yellow	0.864766	protein_coding	1	28.8666
ENSG00000007968.7	437.965	264.611	173.354	91.2575	yellow	0.885632	protein_coding	1	0.687877
ENSG00000111206.12	529.182	264.48	264.702	-0.222925	yellow	0.866648	protein_coding	1	21.3742
ENSG00000110958.16	407.031	264.118	142.914	121.204	yellow	0.91483	protein_coding	1	166.147
ENSG00000182628.13	383.864	263.113	120.751	142.362	yellow	0.916622	protein_coding	1	36.1528
ENSG00000089685.15	703.37	262.076	441.294	-179.218	yellow	0.855893	protein_coding	1	24.5874
ENSG00000175166.17	463.454	261.553	201.901	59.6518	yellow	0.903154	protein_coding	1	166.402
ENSG00000123473.15	337.289	259.806	77.4828	182.323	yellow	0.890663	protein_coding	1	3.89422
ENSG00000111445.14	332.028	259.109	72.9187	186.19	yellow	0.890831	protein_coding	1	10.6392
ENSG00000126453.9	397.8	257.404	140.396	117.007	yellow	0.897272	protein_coding	1	21.6667
ENSG00000102898.12	434.897	257.025	177.872	79.1532	yellow	0.915181	protein_coding	1	112.462
ENSG00000178999.13	700.039	256.882	443.157	-186.275	yellow	0.845993	protein_coding	1	22.1491
ENSG00000067057.17	417.818	255.097	162.721	92.3764	yellow	0.919205	protein_coding	1	72.2609
ENSG00000120539.14	346.019	254.759	91.26	163.499	yellow	0.879204	protein_coding	1	7.95625
ENSG00000114346.13	367.572	253.91	113.662	140.248	yellow	0.889287	protein_coding	1	17.2953
ENSG00000146918.19	338.215	253.898	84.3169	169.581	yellow	0.89401	protein_coding	1	20.8196
ENSG00000144381.17	409.519	253.488	156.032	97.4559	yellow	0.909344	protein_coding	1	203.958
ENSG00000119333.11	360.773	252.906	107.867	145.04	yellow	0.89348	protein_coding	1	25.7005
ENSG00000068489.12	543.611	252.728	290.883	-38.1543	yellow	0.857491	protein_coding	1	19.088
ENSG00000108468.15	330.333	251.256	79.0764	172.18	yellow	0.896304	protein_coding	1	48.3063
ENSG00000129173.13	410.885	250.535	160.35	90.1849	yellow	0.867593	protein_coding	1	1.12843
ENSG00000070950.10	329.144	250.042	79.102	170.94	yellow	0.901516	protein_coding	1	5.8196
ENSG00000258232.2	535.045	249.347	285.697	-36.35	yellow	0.898343	lncRNA	1	108.267
ENSG00000204899.6	393.553	248.953	144.6	104.353	yellow	0.901285	protein_coding	1	13.7128
ENSG00000271936.1	382.063	248.902	133.16	115.742	yellow	0.887518	lncRNA	1	1.28077
ENSG00000167088.11	441.73	248.696	193.034	55.6627	yellow	0.902722	protein_coding	1	85.7439
ENSG00000168890.14	421.356	248.407	172.949	75.4579	yellow	-0.90501	protein_coding	1	18.5457
ENSG00000113569.16	416.723	248.328	168.395	79.9323	yellow	0.880952	protein_coding	1	10.2651
ENSG00000213585.11	456.52	247.545	208.975	38.57	yellow	0.909586	protein_coding	1	212.688
ENSG00000132305.20	370.54	246.638	123.902	122.737	yellow	0.909727	protein_coding	1	51.1992
ENSG00000080839.11	311.69	246.518	65.1722	181.345	yellow	0.877278	protein_coding	1	4.42317
ENSG00000149636.15	496.943	246.354	250.589	-4.23542	yellow	0.85614	protein_coding	1	10.9343
ENSG00000217555.12	500.478	246.213	254.265	-8.05148	yellow	0.879255	protein_coding	1	47.182
ENSG00000168476.12	350.028	244.798	105.229	139.569	yellow	0.899934	protein_coding	1	22.0991
ENSG00000010292.13	319.341	244.792	74.5493	170.242	yellow	0.894187	protein_coding	1	33.71
ENSG00000183207.14	455.125	244.651	210.474	34.1768	yellow	0.890196	protein_coding	1	78.201
ENSG00000198830.11	351.282	244.534	106.748	137.787	yellow	0.894646	protein_coding	1	351.805
ENSG00000128951.14	388.769	243.032	145.738	97.294	yellow	0.885812	protein_coding	1	103.155
ENSG00000091483.6	413.159	242.998	170.16	72.838	yellow	0.896807	protein_coding	1	73.8508
ENSG00000196230.13	365.973	242.867	123.106	119.761	yellow	0.903405	protein_coding	1	749.466
ENSG00000170515.14	456.99	242.822	214.168	28.6539	yellow	0.874715	protein_coding	1	139.638
ENSG00000136824.19	382.901	241.628	141.274	100.354	yellow	0.879822	protein_coding	1	13.305
ENSG00000154473.18	401.026	241.525	159.501	82.0246	yellow	0.88385	protein_coding	1	92.3088
ENSG00000131470.14	323.302	241.201	82.1017	159.099	yellow	0.882529	protein_coding	1	13.4781
ENSG00000176619.13	419.102	241.152	177.95	63.2023	yellow	0.87513	protein_coding	1	58.1062
ENSG00000116161.17	426.399	241.145	185.254	55.8911	yellow	0.880374	protein_coding	1	80.9877
ENSG00000100206.10	489.316	240.684	248.633	-7.94863	yellow	0.864881	protein_coding	1	2.5968
ENSG00000130726.12	361.834	240.217	121.617	118.6	yellow	0.905312	protein_coding	1	297.701
ENSG00000284491.2	378.198	239.788	138.41	101.379	yellow	0.892137	protein_coding	1	6.82529
ENSG00000168496.4	404.808	239.633	165.175	74.458	yellow	0.874004	protein_coding	1	24.8588
ENSG00000163923.10	417.652	239.553	178.099	61.4535	yellow	0.878515	protein_coding	1	19.9345
ENSG00000097046.13	341.571	238.545	103.026	135.519	yellow	0.888748	protein_coding	1	4.71489
Fibroblasts_HERV_G7366	340.365	238.24	102.125	136.114	yellow	0.879789	HERV	1	6.64351
ENSG00000168393.13	432.911	238.238	194.674	43.5644	yellow	0.874624	protein_coding	1	46.3303
ENSG00000127586.17	306.957	237.893	69.0637	168.829	yellow	0.877074	protein_coding	1	7.9864
ENSG00000067225.18	433.463	237.59	195.873	41.7168	yellow	0.897918	protein_coding	1	942.736
ENSG00000134222.16	380.38	237.402	142.978	94.4235	yellow	0.862545	protein_coding	1	14.5268
ENSG00000221829.9	379.28	236.998	142.281	94.7174	yellow	0.863855	protein_coding	1	15.29
ENSG00000171848.15	726.626	235.448	491.178	-255.729	yellow	0.83481	protein_coding	1	57.4373
ENSG00000257167.2	408.653	235.128	173.526	61.6019	yellow	0.851405	lncRNA	1	0.907569
ENSG00000170540.15	296.594	235.008	61.5861	173.422	yellow	0.869868	protein_coding	1	81.6446
ENSG00000167900.12	802.923	234.701	568.221	-333.52	yellow	0.828733	protein_coding	1	51.7468
ENSG00000104324.16	521.303	234.308	286.995	-52.6871	yellow	-0.886451	protein_coding	2	42.6707
ENSG00000256663.1	324.108	233.325	90.7825	142.543	yellow	0.89478	processed_pseudogene	2	2.74532
ENSG00000100632.11	436.126	231.975	204.152	27.8229	yellow	0.887859	protein_coding	2	157.363
ENSG00000265415.1	426.942	231.899	195.043	36.8552	yellow	0.858968	lncRNA	2	5.15717
ENSG00000064199.6	465.356	231.701	233.655	-1.95323	yellow	0.882686	protein_coding	2	11.4221
ENSG00000137404.14	380.808	231.119	149.69	81.4288	yellow	0.879302	protein_coding	2	16.8794
ENSG00000154518.9	663.932	230.687	433.244	-202.557	yellow	0.870841	protein_coding	2	239.932
ENSG00000115484.15	412.418	230.456	181.962	48.4936	yellow	0.893457	protein_coding	2	121.691
ENSG00000166508.17	375.535	230.323	145.213	85.1103	yellow	0.86754	protein_coding	2	59.0485
ENSG00000159403.18	534.129	229.059	305.07	-76.0114	yellow	-0.88667	protein_coding	2	730.594
ENSG00000120265.17	366.654	228.888	137.766	91.1226	yellow	0.877991	protein_coding	2	77.2038
ENSG00000136122.16	308.295	228.866	79.4286	149.438	yellow	0.876158	protein_coding	2	5.22249
ENSG00000117395.12	491.671	228.12	263.551	-35.4301	yellow	0.869497	protein_coding	2	81.9553
ENSG00000154719.13	393.824	227.76	166.064	61.6968	yellow	0.890704	protein_coding	2	26.1931
ENSG00000122566.21	336.325	227.517	108.808	118.708	yellow	0.867945	protein_coding	2	536.68
ENSG00000205581.11	528.191	227.199	300.992	-73.7933	yellow	0.866654	protein_coding	2	155.79
ENSG00000136518.17	347.313	226.264	121.049	105.215	yellow	0.882627	protein_coding	2	43.2127
ENSG00000132341.12	479.767	225.575	254.193	-28.618	yellow	0.875477	protein_coding	2	717.368
ENSG00000012048.22	326.267	225.565	100.701	124.864	yellow	0.857144	protein_coding	2	8.09914
ENSG00000095380.11	463.913	224.402	239.51	-15.108	yellow	0.88893	protein_coding	2	57.813
ENSG00000114850.6	508.43	224.32	284.11	-59.7902	yellow	0.880624	protein_coding	2	270.327
ENSG00000177084.16	278.727	223.309	55.4178	167.891	yellow	0.860302	protein_coding	2	11.2724
ENSG00000105968.18	332.397	222.81	109.587	113.224	yellow	0.877979	protein_coding	2	122.021
ENSG00000146263.11	290.167	222.252	67.9151	154.337	yellow	0.867907	protein_coding	2	4.35151
ENSG00000125944.20	319.169	222.217	96.952	125.265	yellow	0.888811	protein_coding	2	85.7209
ENSG00000183856.11	445.089	222.213	222.875	-0.66222	yellow	0.82167	protein_coding	2	8.48222
ENSG00000092201.10	352.439	221.59	130.85	90.7402	yellow	0.855406	protein_coding	2	55.0679
ENSG00000168090.10	356.113	221.465	134.649	86.816	yellow	0.889178	protein_coding	2	128.936
ENSG00000196419.12	413.901	221.055	192.846	28.2095	yellow	0.852622	protein_coding	2	206.986
ENSG00000136045.12	348.323	220.723	127.6	93.1235	yellow	0.896604	protein_coding	2	49.8172
ENSG00000134308.14	315.589	220.376	95.2128	125.163	yellow	0.889258	protein_coding	2	236.378
ENSG00000120533.13	423.607	219.926	203.681	16.2446	yellow	0.88381	protein_coding	2	126.171
ENSG00000111196.10	365.623	219.61	146.012	73.5979	yellow	0.884936	protein_coding	2	21.8162
ENSG00000132507.18	490.458	217.624	272.834	-55.2096	yellow	0.857742	protein_coding	2	643.877
ENSG00000214391.3	336.844	217.549	119.295	98.2533	yellow	0.889918	processed_pseudogene	2	0.425754
ENSG00000075188.9	304.814	217.519	87.295	130.224	yellow	0.877876	protein_coding	2	36.4167
ENSG00000029993.15	469.164	217.431	251.734	-34.3028	yellow	0.846384	protein_coding	2	39.3518
ENSG00000135045.7	296.845	217.271	79.5735	137.698	yellow	0.861543	protein_coding	2	5.84705
ENSG00000116117.18	631.421	216.782	414.638	-197.856	yellow	-0.860558	protein_coding	2	11.639
ENSG00000092140.16	291.18	216.706	74.4733	142.233	yellow	0.857427	protein_coding	2	10.664
ENSG00000197785.13	351.572	215.921	135.651	80.2709	yellow	0.874885	protein_coding	2	28.7664
ENSG00000139180.11	344.707	215.474	129.233	86.2408	yellow	0.887632	protein_coding	2	61.3258
ENSG00000152455.15	356.044	215.414	140.63	74.7843	yellow	0.865421	protein_coding	2	6.57397
ENSG00000123374.11	279.14	215.204	63.9362	151.268	yellow	0.864775	protein_coding	2	24.3331
ENSG00000077312.9	408.301	215.043	193.258	21.7846	yellow	0.873028	protein_coding	2	61.7015
ENSG00000188985.6	423.411	214.879	208.532	6.34687	yellow	0.867237	processed_pseudogene	2	10.6151
ENSG00000176890.16	330.151	214.737	115.413	99.3238	yellow	0.854976	protein_coding	2	85.3067
ENSG00000135624.16	449.691	214.735	234.957	-20.2219	yellow	0.861483	protein_coding	2	195.084
ENSG00000156136.10	303.021	213.869	89.1519	124.717	yellow	0.871301	protein_coding	2	10.5555
ENSG00000110013.12	486.463	213.775	272.688	-58.9129	yellow	-0.874018	protein_coding	2	41.5456
ENSG00000151287.17	335.265	213.166	122.099	91.0665	yellow	0.868199	protein_coding	2	12.0815
ENSG00000175305.17	392.818	212.98	179.838	33.1417	yellow	0.85507	protein_coding	2	3.01797
ENSG00000175063.17	668.996	212.757	456.239	-243.483	yellow	0.806357	protein_coding	2	55.4401
ENSG00000164938.14	552.401	212.69	339.711	-127.021	yellow	-0.872065	protein_coding	2	13.7242
ENSG00000151466.12	268.393	212.454	55.9397	156.514	yellow	0.86042	protein_coding	2	6.05489
ENSG00000041357.16	340.802	212.273	128.529	83.7442	yellow	0.879626	protein_coding	2	157.485
ENSG00000117450.14	363.076	212.185	150.891	61.2945	yellow	0.880064	protein_coding	2	407.51
ENSG00000156261.13	367.896	211.97	155.926	56.0438	yellow	0.87482	protein_coding	2	147.62
ENSG00000138668.19	357.207	211.177	146.03	65.1469	yellow	0.869109	protein_coding	2	197.465
ENSG00000023697.13	398.852	211.159	187.693	23.4661	yellow	0.860551	protein_coding	2	31.9723
ENSG00000147274.14	436.791	210.661	226.13	-15.4691	yellow	0.839854	protein_coding	2	102.875
ENSG00000182326.15	486.297	210.307	275.99	-65.6833	yellow	-0.877761	protein_coding	2	393.805
ENSG00000175643.10	395.946	210.283	185.663	24.6195	yellow	0.849219	protein_coding	2	6.9056
ENSG00000172244.9	260.847	209.256	51.5912	157.665	yellow	0.848546	protein_coding	2	2.60252
ENSG00000137563.12	507.282	208.157	299.125	-90.9675	yellow	0.831979	protein_coding	2	40.8113
ENSG00000139278.10	415.21	206.908	208.302	-1.39363	yellow	0.871415	protein_coding	2	72.1576
ENSG00000078668.14	315.565	206.834	108.731	98.1039	yellow	0.857811	protein_coding	2	71.4427
ENSG00000025772.8	408.315	206.694	201.621	5.07301	yellow	0.860806	protein_coding	2	34.9008
ENSG00000196262.14	677.545	206.07	471.474	-265.404	yellow	0.847796	protein_coding	2	1904.17
ENSG00000183963.18	313.874	205.594	108.28	97.3136	yellow	0.878319	protein_coding	2	42.2712
ENSG00000079246.16	354.869	205.147	149.722	55.4253	yellow	0.849548	protein_coding	2	136.909
ENSG00000183684.7	459.119	204.742	254.378	-49.6362	yellow	0.830491	protein_coding	2	68.9821
ENSG00000110955.9	420.251	204.716	215.534	-10.8182	yellow	0.855521	protein_coding	2	484.446
ENSG00000042088.13	369.217	204.515	164.701	39.8138	yellow	0.85193	protein_coding	2	9.74406
ENSG00000165501.17	368.108	204.157	163.951	40.2054	yellow	0.851542	protein_coding	2	12.127
ENSG00000100284.21	494.835	204.039	290.796	-86.7571	yellow	-0.864535	protein_coding	2	45.5273
ENSG00000121774.18	300.761	203.993	96.7681	107.225	yellow	0.873633	protein_coding	2	81.4142
ENSG00000272599.2	310.179	203.67	106.509	97.1604	yellow	0.881009	lncRNA	2	3.18994
ENSG00000197746.14	553.055	202.868	350.187	-147.319	yellow	-0.851099	protein_coding	2	976.732
ENSG00000136450.13	279.942	202.359	77.5824	124.777	yellow	0.870513	protein_coding	2	112.635
ENSG00000238266.2	350.194	202.279	147.915	54.3643	yellow	0.869806	lncRNA	2	4.58988
ENSG00000074800.16	346.124	201.909	144.215	57.694	yellow	0.878285	protein_coding	2	1506.33
ENSG00000276672.1	272.764	201.705	71.0584	130.647	yellow	0.858125	lncRNA	2	0.243723
ENSG00000260549.1	396.465	201.587	194.878	6.70936	yellow	0.867952	transcribed_unprocessed_pseudogene	2	228.68
ENSG00000137807.15	289.992	201.053	88.9392	112.113	yellow	0.853461	protein_coding	2	21.6327
ENSG00000133321.11	335.359	200.99	134.369	66.6215	yellow	-0.881406	protein_coding	2	9.47114
ENSG00000206053.13	418.03	200.736	217.294	-16.5575	yellow	0.839536	protein_coding	2	30.5963
ENSG00000187951.11	250.967	200.635	50.3322	150.302	yellow	0.84267	lncRNA	2	2.37243
ENSG00000094916.16	312.087	200.018	112.07	87.9478	yellow	0.85779	protein_coding	2	16.8085
ENSG00000132646.11	302.183	199.358	102.825	96.5336	yellow	0.843347	protein_coding	2	110.329
ENSG00000102007.11	435.899	199.175	236.724	-37.549	yellow	0.858477	protein_coding	2	172.101
ENSG00000259781.1	274.764	198.865	75.8991	122.966	yellow	0.864282	processed_pseudogene	2	154.113
ENSG00000214114.9	374.74	198.491	176.249	22.2426	yellow	0.86526	protein_coding	2	12.7822
ENSG00000127337.7	318.132	198.428	119.704	78.7246	yellow	0.866603	protein_coding	2	10.6164
ENSG00000058804.12	464.891	198.159	266.732	-68.5734	yellow	0.813164	protein_coding	2	11.4298
ENSG00000164125.15	401.189	197.552	203.637	-6.08443	yellow	-0.873595	protein_coding	2	55.3288
ENSG00000214826.5	245.466	197.389	48.0771	149.312	yellow	0.84866	unprocessed_pseudogene	2	0.922769
ENSG00000118939.17	438.476	197.113	241.363	-44.2505	yellow	0.861305	protein_coding	2	34.2932
ENSG00000148019.13	247.446	196.999	50.4472	146.552	yellow	0.840719	protein_coding	2	8.42052
ENSG00000005448.16	601.794	196.96	404.835	-207.875	yellow	0.828389	protein_coding	2	28.4115
ENSG00000138346.15	253.116	196.95	56.1664	140.783	yellow	0.847871	protein_coding	2	2.304
ENSG00000129255.16	329.968	196.859	133.11	63.7491	yellow	0.856911	protein_coding	2	65.4768
ENSG00000106244.13	339.648	196.786	142.861	53.9249	yellow	0.846675	protein_coding	2	172.711
ENSG00000167005.14	275.015	196.339	78.6755	117.663	yellow	0.871241	protein_coding	2	56.1093
ENSG00000088832.17	298.837	195.47	103.367	92.1029	yellow	0.878238	protein_coding	2	451.843
ENSG00000138363.15	389.898	195.408	194.49	0.918534	yellow	0.858552	protein_coding	2	89.8315
ENSG00000123130.17	277.17	195.075	82.0945	112.981	yellow	0.872996	protein_coding	2	40.389
ENSG00000066279.18	284.955	195.062	89.8923	105.17	yellow	0.853032	protein_coding	2	8.27609
ENSG00000167740.9	383.599	194.565	189.034	5.53082	yellow	-0.872415	protein_coding	2	18.7803
ENSG00000106028.11	458.433	194.443	263.99	-69.5467	yellow	0.858864	protein_coding	2	154.251
ENSG00000100280.16	303.912	194.132	109.78	84.3511	yellow	0.85979	protein_coding	2	24.2659
ENSG00000159593.15	356.11	194.072	162.037	32.0349	yellow	0.85618	protein_coding	2	42.9427
ENSG00000234664.1	255.852	194.008	61.8432	132.165	yellow	0.865413	processed_pseudogene	2	93.4968
ENSG00000173085.14	282.141	193.902	88.2394	105.663	yellow	0.862131	protein_coding	2	13.5042
ENSG00000137764.20	521.061	193.686	327.375	-133.689	yellow	-0.853106	protein_coding	2	19.5189
ENSG00000106268.15	324.955	193.562	131.393	62.1685	yellow	0.838773	protein_coding	2	40.0905
ENSG00000130816.16	367.885	193.517	174.368	19.1486	yellow	0.8286	protein_coding	2	43.5618
ENSG00000159352.15	297.519	193.052	104.466	88.5861	yellow	0.864798	protein_coding	2	118.911
ENSG00000107020.10	325.308	192.965	132.343	60.6222	yellow	0.861826	protein_coding	2	19.0356
ENSG00000263513.5	254.791	192.452	62.339	130.113	yellow	0.851104	protein_coding	2	1.54563
ENSG00000120334.15	321.092	192.388	128.704	63.6845	yellow	0.836839	protein_coding	2	6.30129
ENSG00000239900.12	360.977	192.383	168.594	23.7889	yellow	0.859777	protein_coding	2	57.798
ENSG00000105401.9	309.594	192.374	117.221	75.1532	yellow	0.864938	protein_coding	2	188.166
ENSG00000143162.9	347.558	192.361	155.197	37.1647	yellow	-0.869862	protein_coding	2	79.3314
ENSG00000213967.10	291.063	192.02	99.043	92.9768	yellow	0.829461	protein_coding	2	1.38926
ENSG00000171960.11	329.773	191.914	137.859	54.0555	yellow	0.831817	protein_coding	2	37.9382
ENSG00000261061.1	371.973	191.645	180.329	11.316	yellow	0.836445	lncRNA	2	6.84197
Fibroblasts_HERV_G16516	317.539	191.447	126.091	65.3557	yellow	0.834478	HERV	2	1.81905
ENSG00000149554.13	254.339	191.38	62.959	128.421	yellow	0.858262	protein_coding	2	16.0435
ENSG00000180198.16	332.688	191.224	141.463	49.7612	yellow	0.855891	protein_coding	2	38.9446
ENSG00000108953.17	332.414	190.524	141.89	48.6341	yellow	0.861459	protein_coding	2	423.852
ENSG00000152240.13	543.271	190.207	353.064	-162.857	yellow	0.829755	protein_coding	2	25.2934
ENSG00000126067.12	386.564	190.158	196.407	-6.24934	yellow	0.839978	protein_coding	2	61.2078
ENSG00000049541.11	345.86	190.105	155.756	34.3491	yellow	0.818816	protein_coding	2	19.0802
ENSG00000122565.19	345.934	189.89	156.044	33.8461	yellow	0.846344	protein_coding	2	127.958
ENSG00000134333.14	421.958	189.842	232.116	-42.2744	yellow	0.846772	protein_coding	2	1261.44
ENSG00000273033.2	330.211	189.604	140.607	48.9965	yellow	-0.87429	lncRNA	2	2.23834
ENSG00000170606.15	379.161	188.824	190.337	-1.51333	yellow	0.849606	protein_coding	2	87.7243
ENSG00000168411.14	317.551	188.381	129.17	59.2114	yellow	0.82597	protein_coding	2	11.8046
ENSG00000001497.16	284.977	188.304	96.6725	91.6318	yellow	0.832521	protein_coding	2	23.3056
ENSG00000078140.14	391.213	188.045	203.168	-15.1227	yellow	0.84377	protein_coding	2	65.8347
ENSG00000089006.16	495.469	187.877	307.592	-119.715	yellow	0.826814	protein_coding	2	93.1021
ENSG00000159147.18	246.148	187.202	58.9464	128.255	yellow	0.835302	protein_coding	2	15.6707
ENSG00000144034.14	338.28	186.988	151.291	35.6971	yellow	0.839539	protein_coding	2	30.4051
ENSG00000198843.13	286.883	186.966	99.9177	87.048	yellow	0.864881	protein_coding	2	77.5666
ENSG00000132423.12	323.255	186.895	136.36	50.5343	yellow	0.84972	protein_coding	2	7.61258
ENSG00000204392.11	323.417	186.695	136.722	49.9726	yellow	0.853935	protein_coding	2	50.0869
ENSG00000131828.13	295.157	186.353	108.805	77.5479	yellow	0.856593	protein_coding	2	111.686
ENSG00000165891.16	263.458	186.191	77.2674	108.924	yellow	0.845989	protein_coding	2	2.5432
ENSG00000215784.6	242.975	186.144	56.8305	129.314	yellow	0.839697	protein_coding	2	1.47969
ENSG00000119203.14	263.419	186.136	77.2833	108.852	yellow	0.855467	protein_coding	2	28.4052
ENSG00000100003.18	389.078	186.089	202.989	-16.9006	yellow	0.84142	protein_coding	2	16.6836
ENSG00000100764.14	297.911	185.283	112.628	72.6555	yellow	0.845358	protein_coding	2	129.93
ENSG00000080824.18	312.97	185.184	127.786	57.3974	yellow	0.84351	protein_coding	2	363.29
ENSG00000120438.12	444.674	185.141	259.533	-74.3914	yellow	0.808508	protein_coding	2	188.643
ENSG00000154127.10	276.923	184.335	92.5881	91.747	yellow	0.867043	protein_coding	2	6.79517
ENSG00000140451.13	317.335	183.701	133.634	50.0666	yellow	0.814703	protein_coding	2	10.6723
ENSG00000100567.13	316.578	183.29	133.288	50.0021	yellow	0.852485	protein_coding	2	103.751
ENSG00000089060.11	648.601	183.06	465.541	-282.481	yellow	-0.83071	protein_coding	2	17.1893
ENSG00000151849.15	248.021	182.673	65.3475	117.325	yellow	0.815606	protein_coding	2	6.02271
ENSG00000166130.15	309.66	182.607	127.054	55.5533	yellow	0.849982	protein_coding	2	67.8906
ENSG00000177363.5	470.8	182.58	288.221	-105.641	yellow	-0.842864	protein_coding	2	17.9515
Fibroblasts_HERV_G4373	389.809	181.772	208.037	-26.2649	yellow	0.829036	HERV	2	2.25265
ENSG00000172167.8	250.748	181.368	69.3797	111.988	yellow	0.81611	protein_coding	2	2.82218
ENSG00000092199.17	276.696	180.593	96.1026	84.4906	yellow	0.850424	protein_coding	2	455.64
ENSG00000123384.13	424.87	179.905	244.965	-65.0594	yellow	-0.845851	protein_coding	2	272.193
ENSG00000124767.7	602.705	179.9	422.805	-242.905	yellow	0.811439	protein_coding	2	87.0784
ENSG00000009413.15	437.846	179.608	258.237	-78.6293	yellow	-0.849355	protein_coding	2	39.93
ENSG00000162073.13	234.475	177.377	57.0985	120.278	yellow	0.82517	protein_coding	2	7.72145
ENSG00000023228.14	257.871	177.33	80.5407	96.7891	yellow	0.853265	protein_coding	2	37.4874
ENSG00000136811.16	225.124	176.799	48.3256	128.473	yellow	0.825496	protein_coding	2	28.6931
ENSG00000113643.9	413.911	176.763	237.148	-60.3855	yellow	0.839454	protein_coding	2	70.5806
ENSG00000115233.12	466.812	176.614	290.198	-113.584	yellow	0.801583	protein_coding	2	61.8041
ENSG00000145375.8	266.298	176.274	90.0235	86.2509	yellow	0.830951	protein_coding	2	1.53708
ENSG00000232119.8	463.961	175.875	288.086	-112.211	yellow	0.836326	protein_coding	2	40.9234
ENSG00000172927.8	312.548	175.4	137.148	38.2525	yellow	0.856131	protein_coding	2	4.54403
ENSG00000144395.18	215.609	174.643	40.9662	133.677	yellow	0.826109	protein_coding	2	3.44588
ENSG00000111669.15	311.965	174.617	137.349	37.2683	yellow	0.854124	protein_coding	2	887.76
ENSG00000163006.12	255.06	174.504	80.5561	93.9482	yellow	0.832325	protein_coding	2	1.99705
ENSG00000165916.8	365.735	174.484	191.25	-16.7657	yellow	0.808623	protein_coding	2	133.452
ENSG00000213347.10	422.274	174.264	248.01	-73.7463	yellow	0.770121	protein_coding	2	10.1244
ENSG00000031691.7	244.238	173.293	70.9449	102.348	yellow	0.833983	protein_coding	2	5.84437
ENSG00000163636.10	377.148	173.184	203.964	-30.7796	yellow	0.808878	protein_coding	2	67.5622
ENSG00000042753.11	369.808	172.977	196.832	-23.855	yellow	0.846421	protein_coding	2	246.081
ENSG00000148335.14	435.211	172.7	262.512	-89.8123	yellow	0.803059	protein_coding	2	57.262
ENSG00000258727.1	396.71	172.523	224.187	-51.6641	yellow	-0.845158	lncRNA	2	8.47354
ENSG00000142230.12	442.838	172.398	270.44	-98.0426	yellow	0.790266	protein_coding	2	95.9728
ENSG00000136930.13	427.861	171.993	255.867	-83.8742	yellow	0.833942	protein_coding	2	167.698
ENSG00000106153.13	381.657	171.832	209.824	-37.992	yellow	0.843533	protein_coding	2	351.673
ENSG00000163781.13	219.189	171.815	47.3742	124.44	yellow	0.81415	protein_coding	2	14.6627
ENSG00000004487.16	274.578	171.368	103.21	68.1577	yellow	0.836545	protein_coding	2	39.3073
ENSG00000214174.8	406.603	171.285	235.318	-64.0332	yellow	-0.848214	transcribed_unprocessed_pseudogene	2	8.34052
ENSG00000163902.12	335.953	170.513	165.44	5.07302	yellow	0.84063	protein_coding	2	161.255
ENSG00000144134.18	557.084	169.998	387.085	-217.087	yellow	-0.829056	protein_coding	2	13.1125
ENSG00000025770.19	307.55	169.987	137.564	32.4231	yellow	0.79949	protein_coding	2	21.422
ENSG00000051825.14	213.765	169.441	44.3236	125.118	yellow	0.831707	protein_coding	2	10.2975
ENSG00000100401.19	294.685	168.942	125.743	43.1984	yellow	0.819511	protein_coding	2	53.1773
ENSG00000140374.16	325.272	168.488	156.784	11.7046	yellow	0.843652	protein_coding	2	111.561
ENSG00000132463.14	249.766	168.328	81.4383	86.8892	yellow	0.849329	protein_coding	2	69.2018
ENSG00000244558.6	311.143	168.235	142.909	25.3261	yellow	-0.85219	lncRNA	2	3.41862
ENSG00000119801.13	366.26	168.094	198.166	-30.0721	yellow	-0.84274	protein_coding	2	59.4638
ENSG00000185532.18	427.235	167.384	259.852	-92.4681	yellow	-0.835872	protein_coding	2	7.19345
ENSG00000241685.10	329.96	167.252	162.708	4.54436	yellow	0.844227	protein_coding	2	126.779
ENSG00000157916.20	250.416	167.182	83.2343	83.9476	yellow	0.849177	protein_coding	2	170.24
ENSG00000089280.18	262.73	166.918	95.8122	71.1057	yellow	0.836908	protein_coding	2	226.631
ENSG00000165609.13	289.425	166.858	122.568	44.2899	yellow	0.841251	protein_coding	2	68.8434
ENSG00000100522.10	424.328	166.744	257.584	-90.8405	yellow	0.799979	protein_coding	2	37.4909
ENSG00000140365.15	232.353	166.672	65.6806	100.992	yellow	0.828391	protein_coding	2	77.5621
ENSG00000152154.11	474.398	166.536	307.861	-141.325	yellow	-0.829113	protein_coding	2	4.42911
ENSG00000197363.9	387.186	166.029	221.157	-55.1282	yellow	-0.840353	protein_coding	2	5.16366
ENSG00000143799.13	237.779	165.807	71.9724	93.8346	yellow	0.820107	protein_coding	2	47.5452
ENSG00000062485.19	324.024	164.987	159.037	5.9502	yellow	0.814317	protein_coding	2	81.0048
ENSG00000181163.13	519.105	164.884	354.22	-189.336	yellow	0.806992	protein_coding	2	1725.21
ENSG00000197536.11	424.014	164.633	259.381	-94.7476	yellow	-0.831012	lncRNA	2	4.46022
ENSG00000173692.13	307.367	164.619	142.748	21.8706	yellow	0.812738	protein_coding	2	58.6864
ENSG00000119403.15	266.854	164.305	102.549	61.756	yellow	0.809316	protein_coding	2	31.2912
ENSG00000185347.17	346.792	164.241	182.551	-18.3098	yellow	0.792132	protein_coding	2	6.31237
ENSG00000102879.15	267.979	163.47	104.509	58.9613	yellow	0.846054	protein_coding	2	1.18338
ENSG00000213390.11	202.82	163.432	39.3881	124.044	yellow	0.808349	protein_coding	2	3.82209
ENSG00000169230.10	471.663	163.255	308.408	-145.153	yellow	0.77962	protein_coding	2	151.56
ENSG00000260917.1	519.104	162.698	356.406	-193.707	yellow	-0.823807	lncRNA	2	2.87745
ENSG00000144136.11	359.215	162.537	196.678	-34.1409	yellow	0.810514	protein_coding	2	78.9035
ENSG00000104936.17	563.829	162.533	401.296	-238.764	yellow	-0.816601	protein_coding	2	52.8265
ENSG00000113356.12	247.094	161.748	85.3457	76.4024	yellow	0.848455	protein_coding	2	6.12535
ENSG00000147065.17	234.799	161.379	73.42	87.9588	yellow	0.831928	protein_coding	2	200.264
ENSG00000132383.11	222.69	161.264	61.4253	99.8392	yellow	0.81238	protein_coding	2	38.4579
ENSG00000101182.15	397.752	161.038	236.714	-75.6763	yellow	0.788561	protein_coding	2	255.314
ENSG00000149136.9	418.776	160.218	258.559	-98.3413	yellow	0.780533	protein_coding	2	100.358
ENSG00000160298.17	405.115	160.023	245.091	-85.0681	yellow	0.748255	protein_coding	2	4.16914
ENSG00000251432.7	346.784	160.023	186.761	-26.7377	yellow	-0.839396	lncRNA	2	4.01708
ENSG00000204592.9	401.256	159.31	241.945	-82.6348	yellow	-0.826876	protein_coding	2	186.98
ENSG00000099783.12	319.288	158.661	160.628	-1.96731	yellow	0.793438	protein_coding	2	153.876
ENSG00000106682.14	239.733	158.421	81.3118	77.1095	yellow	0.835539	protein_coding	2	244.942
ENSG00000136235.16	392.94	157.865	235.074	-77.2087	yellow	-0.822204	protein_coding	2	268.988
ENSG00000164104.11	223.832	157.864	65.9673	91.8971	yellow	0.787727	protein_coding	2	137.772
ENSG00000169032.9	268.074	157.822	110.251	47.5714	yellow	0.836437	protein_coding	2	39.0069
ENSG00000188610.12	204.511	157.384	47.1266	110.258	yellow	0.810588	protein_coding	2	3.06748
ENSG00000176971.3	329.15	157.078	172.072	-14.9941	yellow	-0.840174	protein_coding	2	64.5614
ENSG00000284906.1	201.096	156.496	44.5995	111.897	yellow	0.802771	protein_coding	2	1.99292
ENSG00000197170.10	384.389	156.473	227.916	-71.4428	yellow	0.78234	protein_coding	2	37.5005
ENSG00000096384.20	254.142	156.429	97.7132	58.7158	yellow	0.827205	protein_coding	2	514.607
ENSG00000055044.11	370.036	156.027	214.009	-57.9818	yellow	0.786495	protein_coding	2	61.4978
ENSG00000181938.13	298.013	156.01	142.003	14.0075	yellow	0.78805	protein_coding	2	4.4004
ENSG00000171703.17	418.394	155.695	262.699	-107.004	yellow	-0.814117	protein_coding	2	45.1834
ENSG00000162613.16	238.23	155.023	83.207	71.8161	yellow	0.810383	protein_coding	2	65.5377
ENSG00000103995.14	189.841	154.946	34.8956	120.05	yellow	0.798035	protein_coding	2	3.23277
ENSG00000116194.13	510.608	154.881	355.727	-200.847	yellow	-0.797839	protein_coding	2	15.4801
ENSG00000014641.18	287.943	154.852	133.092	21.7597	yellow	0.8252	protein_coding	2	142.226
ENSG00000267279.2	318.362	153.992	164.37	-10.3785	yellow	0.831433	lncRNA	2	7.71738
ENSG00000166803.13	856.742	153.515	703.227	-549.712	yellow	0.742119	protein_coding	2	44.0666
ENSG00000248161.5	301.923	153.171	148.752	4.41852	yellow	-0.825576	lncRNA	2	5.85311
ENSG00000079785.15	239.273	152.474	86.799	65.6746	yellow	0.83795	protein_coding	2	74.3105
ENSG00000127415.13	366.027	152.295	213.732	-61.4364	yellow	-0.819466	protein_coding	2	15.9992
ENSG00000173540.12	235.344	152.067	83.2769	68.79	yellow	0.830537	protein_coding	2	17.3277
ENSG00000134996.11	256.827	151.998	104.829	47.1693	yellow	0.820193	protein_coding	2	25.5011
ENSG00000105223.20	313.922	151.768	162.154	-10.3865	yellow	-0.820662	protein_coding	2	213.714
ENSG00000166226.13	453.754	151.686	302.068	-150.382	yellow	0.771278	protein_coding	2	129.514
ENSG00000132432.14	514.792	151.589	363.203	-211.614	yellow	0.802912	protein_coding	2	342.505
ENSG00000136527.18	396.56	151.467	245.093	-93.626	yellow	0.772393	protein_coding	2	125.816
ENSG00000165280.16	213.279	151.29	61.9892	89.3006	yellow	0.830537	protein_coding	2	161.3
ENSG00000182175.14	455.22	151.287	303.933	-152.646	yellow	-0.809171	protein_coding	2	6.43957
ENSG00000103502.14	419.909	151.13	268.779	-117.649	yellow	-0.805639	protein_coding	2	115.381
ENSG00000140263.14	243.215	151.014	92.2016	58.812	yellow	0.821018	protein_coding	2	16.838
ENSG00000169764.15	234.803	150.957	83.8463	67.1105	yellow	0.829452	protein_coding	2	227.356
ENSG00000108829.10	405.626	150.954	254.672	-103.719	yellow	0.781444	protein_coding	2	110.098
ENSG00000231607.12	201.63	150.831	50.7988	100.032	yellow	0.811339	lncRNA	2	3.41295
ENSG00000128408.8	246.309	150.784	95.5245	55.2595	yellow	0.796602	protein_coding	2	0.882246
ENSG00000138347.15	253.941	150.725	103.217	47.5081	yellow	0.828944	protein_coding	2	4.44369
ENSG00000185627.18	365.008	150.576	214.433	-63.857	yellow	0.769248	protein_coding	2	95.9151
ENSG00000095002.14	282.651	150.269	132.382	17.8875	yellow	0.785097	protein_coding	2	13.6714
ENSG00000137073.21	257.215	150.26	106.955	43.3051	yellow	0.812587	protein_coding	2	15.1938
ENSG00000136492.8	245.994	150.196	95.7975	54.3988	yellow	0.795761	protein_coding	2	2.54526
ENSG00000006634.8	316.91	150.096	166.814	-16.7178	yellow	0.786209	protein_coding	2	12.1648
ENSG00000149925.20	396.095	149.926	246.169	-96.2434	yellow	0.817282	protein_coding	2	1089.46
ENSG00000175216.14	241.473	149.829	91.6443	58.1845	yellow	0.782499	protein_coding	2	55.4553
ENSG00000115504.14	537.041	149.731	387.31	-237.579	yellow	-0.802324	protein_coding	2	71.9947
ENSG00000136159.4	419.307	149.455	269.852	-120.396	yellow	0.750805	protein_coding	2	18.3674
ENSG00000115170.13	425.122	149.25	275.871	-126.621	yellow	-0.811559	protein_coding	2	36.1123
ENSG00000029153.14	250.473	148.919	101.554	47.3645	yellow	0.819703	protein_coding	2	4.5772
ENSG00000085063.16	211.732	148.58	63.1526	85.4271	yellow	0.835382	protein_coding	2	837.361
ENSG00000165629.20	412.532	148.572	263.96	-115.388	yellow	0.802536	protein_coding	2	179.895
ENSG00000077549.18	264.975	148.562	116.413	32.1484	yellow	0.83083	protein_coding	2	224.603
ENSG00000106537.8	249.401	148.478	100.923	47.5558	yellow	0.838933	protein_coding	2	2.13723
ENSG00000105612.9	515.297	148.076	367.221	-219.144	yellow	-0.798408	protein_coding	2	48.8029
ENSG00000108771.13	357.59	147.83	209.76	-61.9295	yellow	-0.830027	protein_coding	2	9.20462
ENSG00000038210.14	563.947	147.734	416.213	-268.478	yellow	0.765078	protein_coding	2	11.9862
ENSG00000100908.14	219.517	147.699	71.8181	75.8805	yellow	0.810769	protein_coding	2	14.7373
ENSG00000196081.9	191.15	147.661	43.4893	104.171	yellow	0.807834	protein_coding	3	0.545477
ENSG00000114054.14	342.13	147.442	194.688	-47.2464	yellow	0.80471	protein_coding	3	18.8593
ENSG00000170779.10	347.563	147.41	200.153	-52.7425	yellow	0.776319	protein_coding	3	13.839
ENSG00000100387.8	288.268	147.313	140.955	6.35882	yellow	0.8143	protein_coding	3	58.343
ENSG00000111716.12	383.775	147.17	236.605	-89.4355	yellow	0.806652	protein_coding	3	538.89
ENSG00000183137.14	186.915	147.137	39.7784	107.358	yellow	0.802766	protein_coding	3	13.9519
ENSG00000100890.15	235.161	147.081	88.0803	59.0005	yellow	0.825226	protein_coding	3	15.569
ENSG00000067560.12	326.824	147.057	179.767	-32.7103	yellow	0.806656	protein_coding	3	496.541
ENSG00000131236.17	261.833	146.986	114.847	32.1389	yellow	0.808292	protein_coding	3	267.015
ENSG00000239305.7	379.761	146.832	232.93	-86.0979	yellow	-0.81863	protein_coding	3	16.1587
ENSG00000131174.7	310.206	146.662	163.544	-16.8815	yellow	0.81726	protein_coding	3	130.807
ENSG00000166387.13	445.605	146.565	299.04	-152.475	yellow	-0.812055	protein_coding	3	17.7195
ENSG00000197451.12	382.558	146.224	236.334	-90.1101	yellow	0.76757	protein_coding	3	109.558
ENSG00000135486.17	405.535	146.07	259.465	-113.395	yellow	0.787867	protein_coding	3	969.449
ENSG00000131462.8	479.557	145.669	333.888	-188.22	yellow	0.742573	protein_coding	3	43.6281
ENSG00000163468.15	377.726	145.585	232.141	-86.5554	yellow	0.777197	protein_coding	3	179.451
ENSG00000152795.17	193.099	145.113	47.9857	97.1278	yellow	0.816824	protein_coding	3	200.357
ENSG00000160209.19	229.426	144.906	84.5196	60.3867	yellow	0.830062	protein_coding	3	57.906
ENSG00000140350.15	320.748	144.465	176.284	-31.8192	yellow	0.783798	protein_coding	3	96.0557
ENSG00000178127.13	274.311	144.289	130.022	14.2678	yellow	0.808448	protein_coding	3	122.602
ENSG00000153071.15	435.909	144.171	291.739	-147.568	yellow	-0.809616	protein_coding	3	160.369
ENSG00000105486.14	249.886	144.15	105.737	38.4127	yellow	0.775255	protein_coding	3	15.7258
ENSG00000164615.5	232.157	143.866	88.2909	55.575	yellow	-0.826498	protein_coding	3	43.5425
ENSG00000142864.14	408.908	143.811	265.097	-121.286	yellow	0.754691	protein_coding	3	223.018
ENSG00000259673.6	478.002	143.694	334.308	-190.613	yellow	-0.794758	lncRNA	3	4.28877
ENSG00000139597.18	336.206	143.081	193.125	-50.0445	yellow	-0.819682	protein_coding	3	3.97689
ENSG00000158164.7	361.874	143.064	218.811	-75.7471	yellow	0.790886	protein_coding	3	1.57926
ENSG00000271895.2	293.982	143.002	150.98	-7.978	yellow	-0.824494	lncRNA	3	9.01788
ENSG00000138821.13	343.004	142.978	200.025	-57.0471	yellow	-0.814332	protein_coding	3	25.319
ENSG00000284969.1	238.136	142.914	95.2228	47.6908	yellow	0.831009	protein_coding	3	14.9089
ENSG00000197930.13	247.662	142.572	105.09	37.4819	yellow	0.820904	protein_coding	3	49.7761
ENSG00000155561.15	351.01	142.321	208.689	-66.368	yellow	0.762235	protein_coding	3	20.7426
ENSG00000137507.11	249.878	141.556	108.321	33.2351	yellow	-0.830985	protein_coding	3	31.4488
ENSG00000100439.10	253.288	141.48	111.808	29.6715	yellow	-0.820599	protein_coding	3	36.2102
ENSG00000030582.18	396.423	141.471	254.953	-113.482	yellow	-0.798656	protein_coding	3	260.313
ENSG00000253537.3	381.349	141.3	240.049	-98.7485	yellow	-0.805677	protein_coding	3	2.56852
ENSG00000198721.12	237.951	141.118	96.8328	44.2853	yellow	0.81248	protein_coding	3	62.0841
ENSG00000148834.13	276.179	141.052	135.127	5.92577	yellow	0.820381	protein_coding	3	240.411
ENSG00000166340.17	276.53	141.003	135.527	5.476	yellow	-0.814257	protein_coding	3	120.028
ENSG00000118705.17	237.778	140.785	96.9937	43.7909	yellow	0.820915	protein_coding	3	214.697
ENSG00000004897.12	218.926	140.32	78.6059	61.7143	yellow	0.801804	protein_coding	3	47.2064
ENSG00000155465.18	282.786	140.291	142.495	-2.20352	yellow	-0.82198	protein_coding	3	3.47394
ENSG00000151503.12	350.783	139.782	211.002	-71.22	yellow	0.744394	protein_coding	3	13.3801
ENSG00000135929.9	322.489	139.5	182.989	-43.4887	yellow	-0.819291	protein_coding	3	17.0556
ENSG00000176222.8	382.396	139.024	243.372	-104.348	yellow	-0.802944	protein_coding	3	7.60791
ENSG00000106588.11	295.311	138.999	156.312	-17.3137	yellow	0.801988	protein_coding	3	109.725
ENSG00000095319.14	274.824	138.032	136.792	1.24033	yellow	0.765687	protein_coding	3	20.4012
ENSG00000185414.20	234.385	138.001	96.384	41.6175	yellow	0.816247	protein_coding	3	21.656
ENSG00000204410.15	181.876	137.967	43.9095	94.0573	yellow	0.788669	protein_coding	3	11.4389
ENSG00000129534.14	168.284	137.84	30.4433	107.397	yellow	0.780182	protein_coding	3	15.4327
ENSG00000213300.5	223.942	137.838	86.1042	51.734	yellow	0.815759	processed_pseudogene	3	3.88012
ENSG00000211584.14	375.256	137.807	237.45	-99.6429	yellow	-0.80199	protein_coding	3	11.8051
ENSG00000120992.18	289.815	137.803	152.012	-14.2093	yellow	0.791175	protein_coding	3	32.8926
ENSG00000185104.20	297.52	137.65	159.87	-22.2204	yellow	0.773751	protein_coding	3	36.8889
ENSG00000157306.14	459.822	137.615	322.207	-184.592	yellow	-0.794228	lncRNA	3	6.06942
ENSG00000278259.4	218.169	137.447	80.7219	56.7253	yellow	0.794037	protein_coding	3	23.829
ENSG00000188487.11	204.857	137.416	67.4409	69.9753	yellow	0.819643	protein_coding	3	4.72665
ENSG00000166881.10	170.54	137.122	33.4185	103.703	yellow	0.78442	protein_coding	3	7.66523
ENSG00000143942.5	372.383	136.905	235.478	-98.5727	yellow	0.765532	protein_coding	3	2.74462
ENSG00000148688.13	262.344	136.707	125.637	11.0695	yellow	0.770641	protein_coding	3	34.5571
ENSG00000110651.11	342.499	136.454	206.046	-69.5917	yellow	-0.79553	protein_coding	3	846.635
ENSG00000266088.6	354.632	136.403	218.23	-81.8266	yellow	0.797436	lncRNA	3	1.38317
ENSG00000162604.12	287.905	135.753	152.153	-16.3999	yellow	-0.80831	protein_coding	3	52.9486
ENSG00000086827.9	319.347	135.536	183.811	-48.2744	yellow	0.750415	protein_coding	3	11.5726
ENSG00000100220.12	240.359	135.301	105.058	30.2438	yellow	0.796257	protein_coding	3	53.23
ENSG00000126215.14	229.675	134.905	94.7709	40.1336	yellow	0.762803	protein_coding	3	10.6859
ENSG00000101811.13	475.127	134.873	340.255	-205.382	yellow	0.72995	protein_coding	3	11.701
ENSG00000143178.13	352.33	134.508	217.822	-83.3144	yellow	-0.810502	protein_coding	3	3.18502
ENSG00000011422.12	241.221	134.379	106.843	27.5359	yellow	0.809943	protein_coding	3	57.1371
ENSG00000065978.19	276.078	134.089	141.989	-7.89946	yellow	0.79625	protein_coding	3	908.403
ENSG00000161835.11	311.569	134.03	177.539	-43.509	yellow	-0.806218	protein_coding	3	6.68646
ENSG00000164754.14	186.126	133.519	52.6064	80.913	yellow	0.772222	protein_coding	3	64.1078
ENSG00000257949.7	244.384	133.361	111.023	22.3385	yellow	-0.816886	protein_coding	3	20.6271
ENSG00000124795.17	213.404	133.323	80.081	53.242	yellow	0.783743	protein_coding	3	99.2281
ENSG00000138780.14	272.848	133.11	139.738	-6.62831	yellow	0.749596	protein_coding	3	4.74403
ENSG00000196396.10	280.371	132.962	147.409	-14.4466	yellow	0.772534	protein_coding	3	25.7195
ENSG00000087086.15	502.881	132.76	370.12	-237.36	yellow	-0.747124	protein_coding	3	9537.79
ENSG00000148248.14	197.678	132.616	65.0618	67.554	yellow	0.801143	protein_coding	3	206.817
ENSG00000197150.12	183.262	132.467	50.7953	81.6713	yellow	0.800784	protein_coding	3	20.9463
ENSG00000100596.6	175.791	132.337	43.4538	88.8836	yellow	0.794737	protein_coding	3	10.237
ENSG00000213080.3	238.876	131.967	106.909	25.0582	yellow	0.817375	processed_pseudogene	3	0.401015
ENSG00000147883.12	463.841	131.75	332.091	-200.341	yellow	-0.765808	protein_coding	3	10.1722
ENSG00000102144.15	351.796	131.747	220.05	-88.303	yellow	0.787726	protein_coding	3	377.6
ENSG00000102900.13	431.483	131.652	299.831	-168.179	yellow	0.725083	protein_coding	3	42.1687
ENSG00000226380.9	210.562	131.302	79.2596	52.0425	yellow	0.813552	lncRNA	3	2.17289
ENSG00000156042.18	332.091	131.068	201.023	-69.9549	yellow	-0.800896	protein_coding	3	1.62262
ENSG00000204435.13	280.978	130.796	150.183	-19.387	yellow	0.802613	protein_coding	3	177.324
ENSG00000105202.9	292.383	130.754	161.629	-30.8743	yellow	0.795436	protein_coding	3	200.338
ENSG00000124562.10	386.9	130.579	256.322	-125.743	yellow	0.738587	protein_coding	3	135.347
ENSG00000144848.10	296.994	130.316	166.678	-36.362	yellow	0.767563	protein_coding	3	39.339
ENSG00000125166.13	377.587	130.207	247.38	-117.174	yellow	0.763315	protein_coding	3	50.6068
ENSG00000176723.10	369.631	130.063	239.568	-109.506	yellow	-0.795135	protein_coding	3	1.36557
ENSG00000105516.10	332.51	130.022	202.488	-72.4664	yellow	-0.798205	protein_coding	3	5.41923
ENSG00000108561.8	404.558	129.892	274.666	-144.774	yellow	0.754175	protein_coding	3	148.566
ENSG00000136238.18	265.427	129.859	135.568	-5.7097	yellow	0.778771	protein_coding	3	211.636
ENSG00000100147.13	187.732	129.809	57.9228	71.8866	yellow	0.77973	protein_coding	3	3.27683
ENSG00000281398.4	198.934	129.741	69.1921	60.5494	yellow	0.81156	lncRNA	3	15.4748
ENSG00000198015.13	361.271	129.67	231.601	-101.931	yellow	0.749906	protein_coding	3	46.9591
ENSG00000107625.13	245.962	129.642	116.32	13.3225	yellow	0.786473	protein_coding	3	29.8985
ENSG00000249115.9	169.9	129.242	40.6573	88.585	yellow	0.771265	protein_coding	3	6.68972
ENSG00000125730.16	275.008	129.101	145.907	-16.8054	yellow	-0.80122	protein_coding	3	148.95
ENSG00000181544.15	199.95	128.886	71.064	57.8216	yellow	0.765111	protein_coding	3	1.71748
ENSG00000253846.2	411.435	128.857	282.578	-153.721	yellow	-0.777031	protein_coding	3	5.08151
ENSG00000112877.8	222.408	127.921	94.4869	33.4345	yellow	0.764365	protein_coding	3	2.15458
ENSG00000114698.15	398.754	127.909	270.845	-142.936	yellow	-0.778826	protein_coding	3	39.5206
ENSG00000146376.11	194.683	127.867	66.8165	61.0502	yellow	0.79349	protein_coding	3	22.5685
ENSG00000088448.14	511.714	127.382	384.332	-256.95	yellow	-0.769294	protein_coding	3	57.6898
ENSG00000119326.15	317.753	127.246	190.507	-63.2606	yellow	0.784563	protein_coding	3	35.0941
ENSG00000161057.12	207.754	127.224	80.5297	46.6946	yellow	0.778106	protein_coding	3	47.4296
ENSG00000187583.10	197.686	126.935	70.751	56.1835	yellow	0.820433	protein_coding	3	0.993508
ENSG00000128567.17	189.112	126.795	62.3163	64.4791	yellow	0.805945	protein_coding	3	8.5236
ENSG00000284773.1	262.903	126.535	136.368	-9.83329	yellow	-0.805555	protein_coding	3	2.07065
ENSG00000198055.11	307.869	126.433	181.436	-55.0027	yellow	0.761692	protein_coding	3	16.6014
ENSG00000170017.12	171.551	126.396	45.1545	81.2416	yellow	0.807984	protein_coding	3	90.6601
ENSG00000189091.13	299.984	126.289	173.695	-47.4062	yellow	0.743832	protein_coding	3	159.885
ENSG00000124098.10	315.196	126.286	188.91	-62.6243	yellow	-0.792553	protein_coding	3	41.089
ENSG00000139354.11	169.716	126.109	43.6076	82.501	yellow	0.772678	protein_coding	3	5.42252
ENSG00000083720.13	170.858	125.985	44.8728	81.1124	yellow	0.79798	protein_coding	3	25.8234
ENSG00000108528.14	198.519	125.887	72.6318	53.2551	yellow	0.794959	protein_coding	3	34.3954
ENSG00000072274.13	275.065	125.793	149.272	-23.4797	yellow	0.774127	protein_coding	3	85.824
ENSG00000176428.6	267.311	125.677	141.634	-15.9574	yellow	-0.801876	protein_coding	3	2.53658
ENSG00000183580.10	378.621	125.586	253.035	-127.448	yellow	-0.791757	protein_coding	3	13.0894
ENSG00000139343.10	370.867	125.405	245.461	-120.056	yellow	0.751275	protein_coding	3	37.8977
ENSG00000071626.16	338.863	125.387	213.476	-88.0892	yellow	0.752103	protein_coding	3	71.3868
ENSG00000161395.14	466.382	125.357	341.025	-215.668	yellow	-0.772055	protein_coding	3	11.7498
ENSG00000178809.11	255.89	125.209	130.681	-5.47151	yellow	-0.804718	protein_coding	3	1.7492
ENSG00000270607.1	203.516	125.208	78.3084	46.8992	yellow	0.787658	lncRNA	3	1.29385
ENSG00000111786.9	372.797	125.133	247.664	-122.532	yellow	0.724332	protein_coding	3	152.861
ENSG00000149932.17	209.25	125.094	84.1558	40.9382	yellow	-0.80097	protein_coding	3	103.367
ENSG00000137193.14	387.012	125.031	261.982	-136.951	yellow	-0.784734	protein_coding	3	30.5804
ENSG00000130770.18	369.345	125.017	244.328	-119.311	yellow	0.778427	protein_coding	3	140.859
ENSG00000133302.13	158.938	124.965	33.9732	90.9921	yellow	0.773967	protein_coding	3	3.54797
ENSG00000159216.18	284.509	124.61	159.898	-35.2882	yellow	-0.796806	protein_coding	3	37.7024
ENSG00000237190.4	278.658	124.587	154.071	-29.4837	yellow	0.765425	protein_coding	3	22.0772
ENSG00000137955.16	358.972	124.481	234.491	-110.01	yellow	0.776983	protein_coding	3	65.5155
ENSG00000188612.12	330.05	124.438	205.612	-81.1734	yellow	0.773803	protein_coding	3	211.146
ENSG00000108381.11	367.838	124.435	243.403	-118.968	yellow	-0.780476	protein_coding	3	3.40111
ENSG00000256043.3	366.154	124.102	242.052	-117.95	yellow	-0.762538	protein_coding	3	15.0202
ENSG00000149548.15	228.481	123.769	104.712	19.0567	yellow	0.758452	protein_coding	3	1.39142
ENSG00000106366.8	258.464	123.747	134.717	-10.9697	yellow	0.785252	protein_coding	3	1201.62
ENSG00000145354.12	340.528	123.734	216.793	-93.0595	yellow	0.779586	protein_coding	3	24.5172
ENSG00000189058.9	346.389	123.67	222.719	-99.0491	yellow	-0.774679	protein_coding	3	722.9
ENSG00000213719.8	360.914	123.473	237.442	-113.969	yellow	0.748569	protein_coding	3	448.192
ENSG00000081870.11	471.266	123.369	347.897	-224.529	yellow	0.744095	protein_coding	3	27.4932
ENSG00000151366.13	256.878	123.268	133.611	-10.3429	yellow	0.792787	protein_coding	3	146.323
ENSG00000139192.12	425.542	123.249	302.293	-179.043	yellow	-0.770869	protein_coding	3	12.1948
ENSG00000104870.12	347.878	123.246	224.631	-101.385	yellow	-0.764464	protein_coding	3	48.2477
ENSG00000266964.5	250.704	122.973	127.731	-4.75768	yellow	-0.796935	protein_coding	3	6.9584
ENSG00000010256.11	232.553	122.639	109.914	12.7249	yellow	0.788516	protein_coding	3	145.733
ENSG00000198892.6	233.33	122.623	110.707	11.9162	yellow	-0.795966	protein_coding	3	34.9361
ENSG00000240661.3	179.539	122.252	57.2871	64.9644	yellow	0.792947	transcribed_unitary_pseudogene	3	1.91117
ENSG00000114686.9	388.698	122.222	266.475	-144.253	yellow	0.734817	protein_coding	3	83.9584
ENSG00000184898.7	301.416	121.904	179.512	-57.6076	yellow	-0.79147	protein_coding	3	7.27822
ENSG00000174695.10	220.824	121.892	98.9328	22.9589	yellow	0.804242	protein_coding	3	72.7878
ENSG00000170296.10	292.253	121.843	170.411	-48.5678	yellow	-0.75973	protein_coding	3	530.367
ENSG00000123505.16	289.332	121.583	167.749	-46.1659	yellow	0.770876	protein_coding	3	33.0921
ENSG00000117528.13	170.908	121.461	49.4463	72.015	yellow	0.78224	protein_coding	3	16.0429
ENSG00000187514.16	202.817	121.455	81.3615	40.0937	yellow	0.793114	protein_coding	3	927.172
ENSG00000163832.16	173.179	121.208	51.9714	69.2363	yellow	0.791773	protein_coding	3	27.9663
ENSG00000196460.14	229.649	120.896	108.753	12.1432	yellow	0.765318	protein_coding	3	12.7067
ENSG00000188917.15	175.275	120.761	54.5146	66.2462	yellow	0.77636	protein_coding	3	4.62049
ENSG00000164466.13	185.937	120.43	65.5069	54.9227	yellow	0.793141	protein_coding	3	33.0842
ENSG00000169689.15	289.643	120.326	169.317	-48.9907	yellow	0.743003	protein_coding	3	44.9813
ENSG00000013375.16	339.828	120.003	219.826	-99.8234	yellow	0.761123	protein_coding	3	41.593
ENSG00000140025.16	193.998	119.787	74.2117	45.5748	yellow	0.785121	protein_coding	3	7.27514
ENSG00000269044.2	293.507	119.637	173.87	-54.2335	yellow	-0.787358	lncRNA	3	4.83455
ENSG00000153187.20	402.026	119.565	282.461	-162.896	yellow	0.704787	protein_coding	3	204.62
ENSG00000280079.1	255.196	119.522	135.674	-16.1515	yellow	0.776669	TEC	3	0.413231
ENSG00000241468.7	272.699	119.411	153.287	-33.8758	yellow	0.781373	protein_coding	3	440.106
ENSG00000149948.13	197.02	119.345	77.6745	41.6707	yellow	0.798834	protein_coding	3	30.284
ENSG00000143977.14	401.048	119.317	281.731	-162.414	yellow	0.714178	protein_coding	3	147.151
ENSG00000157343.8	280.704	119.302	161.402	-42.1001	yellow	-0.798535	protein_coding	3	1.89246
ENSG00000116062.15	163.197	119.298	43.8992	75.399	yellow	0.772881	protein_coding	3	26.8078
ENSG00000167601.12	172.771	118.84	53.9317	64.9079	yellow	0.793532	protein_coding	3	113.886
ENSG00000106348.18	184.354	118.763	65.5915	53.1713	yellow	0.796333	protein_coding	3	54.2806
ENSG00000166788.10	288.709	118.761	169.949	-51.1882	yellow	0.754704	protein_coding	3	14.6434
ENSG00000155959.11	372.56	118.66	253.9	-135.239	yellow	0.716887	protein_coding	3	40.1627
ENSG00000105974.12	188.063	118.353	69.7106	48.642	yellow	0.797012	protein_coding	3	737.075
ENSG00000174325.5	205.958	118.202	87.7564	30.4453	yellow	-0.804013	protein_coding	3	3.64277
ENSG00000115841.20	325.324	118.197	207.127	-88.9304	yellow	-0.774078	protein_coding	3	6.31083
ENSG00000146278.10	255.079	118.165	136.914	-18.7492	yellow	-0.793259	protein_coding	3	80.3618
ENSG00000198939.8	232.248	118.16	114.087	4.07289	yellow	-0.804441	protein_coding	3	1.13135
ENSG00000188243.12	168.445	118.033	50.4115	67.6219	yellow	-0.794205	protein_coding	3	229.564
ENSG00000108344.15	315.375	117.818	197.557	-79.7382	yellow	0.720898	protein_coding	3	78.7744
ENSG00000064601.18	304.657	117.678	186.979	-69.3015	yellow	-0.77914	protein_coding	3	237.779
ENSG00000081853.15	425.123	117.111	308.011	-190.9	yellow	-0.750444	protein_coding	3	1.94102
ENSG00000087502.18	179.342	117.05	62.2923	54.7574	yellow	0.779966	protein_coding	3	64.3915
ENSG00000183751.14	205.103	116.941	88.162	28.7789	yellow	0.770797	protein_coding	3	27.969
ENSG00000129484.13	293.494	116.864	176.63	-59.7653	yellow	0.708407	protein_coding	3	17.8897
ENSG00000114353.17	201.281	116.823	84.4583	32.3642	yellow	0.7832	protein_coding	3	237.46
ENSG00000136937.13	384.518	116.649	267.869	-151.22	yellow	0.709445	protein_coding	3	20.0678
ENSG00000140545.15	343.233	116.331	226.903	-110.572	yellow	-0.765582	protein_coding	3	388.715
ENSG00000253982.2	270.603	116.174	154.429	-38.2547	yellow	-0.778211	lncRNA	3	29.3831
ENSG00000113387.12	274.288	116.038	158.25	-42.2118	yellow	0.781476	protein_coding	3	212.605
ENSG00000116288.13	324.056	115.989	208.068	-92.0787	yellow	0.725447	protein_coding	3	380.999
ENSG00000139641.12	198.832	115.876	82.9557	32.9204	yellow	0.77498	protein_coding	3	51.0754
ENSG00000205593.12	312.067	115.852	196.214	-80.3618	yellow	-0.750215	protein_coding	3	3.54255
ENSG00000142089.16	186.11	115.834	70.2767	45.5569	yellow	-0.793302	protein_coding	3	1986.8
ENSG00000172531.15	330.536	115.806	214.73	-98.9233	yellow	0.725087	protein_coding	3	118.985
ENSG00000214367.7	141.661	115.655	26.0061	89.6486	yellow	0.742439	protein_coding	3	8.20391
ENSG00000136026.14	205.844	115.546	90.2987	25.2469	yellow	0.788216	protein_coding	3	142.729
ENSG00000105669.14	222.414	115.487	106.928	8.55914	yellow	0.788722	protein_coding	3	144.634
ENSG00000124570.20	204.892	115.386	89.5061	25.88	yellow	0.798001	protein_coding	3	79.4627
ENSG00000065882.16	200.8	115.2	85.6	29.5995	yellow	0.79664	protein_coding	3	31.7873
ENSG00000234518.2	155.812	115.179	40.6336	74.545	yellow	0.781447	processed_pseudogene	3	11.1007
ENSG00000101460.13	276.741	115.145	161.596	-46.4513	yellow	-0.767084	protein_coding	3	31.1263
ENSG00000132964.12	216.026	114.924	101.102	13.8221	yellow	0.790851	protein_coding	3	7.89554
ENSG00000239672.7	432.857	114.623	318.234	-203.611	yellow	0.712248	protein_coding	3	172.608
ENSG00000090581.10	249.469	114.505	134.964	-20.4595	yellow	-0.786227	protein_coding	3	57.0579
ENSG00000129158.11	195.196	114.292	80.9036	33.3884	yellow	-0.781762	protein_coding	3	13.5189
ENSG00000213281.5	216.992	114.268	102.724	11.5442	yellow	0.78012	protein_coding	3	23.7844
ENSG00000145833.16	173.002	114.259	58.7424	55.517	yellow	0.764064	protein_coding	3	27.5394
ENSG00000134602.16	193.376	114.209	79.1669	35.0423	yellow	0.793848	protein_coding	3	4.74794
ENSG00000104763.19	247.691	113.364	134.328	-20.9644	yellow	-0.782044	protein_coding	3	70.036
ENSG00000105519.16	246.718	113.304	133.414	-20.1099	yellow	-0.786144	protein_coding	3	7.46194
ENSG00000163170.12	413.956	113.199	300.757	-187.558	yellow	0.704774	protein_coding	3	63.2062
ENSG00000196562.14	301.707	113.144	188.563	-75.4187	yellow	-0.769412	protein_coding	3	21.5918
ENSG00000138018.18	256.276	113.019	143.258	-30.2388	yellow	0.760911	protein_coding	3	4.40732
ENSG00000235863.3	405.004	112.983	292.02	-179.037	yellow	-0.760821	protein_coding	3	3.28498
ENSG00000111481.10	268.378	112.814	155.565	-42.7506	yellow	0.772518	protein_coding	3	128.839
ENSG00000161547.16	206.351	112.656	93.695	18.9615	yellow	0.761173	protein_coding	3	155.41
ENSG00000172817.4	376.128	112.552	263.577	-151.025	yellow	-0.764027	protein_coding	3	17.6135
ENSG00000141504.11	165.062	112.362	52.7003	59.6617	yellow	-0.778445	protein_coding	3	87.4712
ENSG00000260077.1	245.535	112.347	133.188	-20.8408	yellow	-0.790671	lncRNA	3	1.8116
ENSG00000166278.15	265.868	112.19	153.679	-41.4894	yellow	-0.776414	protein_coding	3	4.06772
ENSG00000126457.21	316.393	111.911	204.483	-92.5719	yellow	0.729215	protein_coding	3	153.742
ENSG00000143870.12	214.481	111.693	102.788	8.90449	yellow	0.782616	protein_coding	3	278.19
ENSG00000139687.15	165.57	111.676	53.8945	57.7811	yellow	0.762506	protein_coding	3	13.1339
ENSG00000139133.7	150.894	111.566	39.3289	72.2367	yellow	0.765507	protein_coding	3	3.11963
ENSG00000162607.13	296.062	111.364	184.698	-73.3336	yellow	0.701581	protein_coding	3	17.7435
ENSG00000105971.15	222.955	111.176	111.779	-0.603093	yellow	0.767773	protein_coding	3	111.245
ENSG00000105889.15	195.273	111.172	84.1008	27.0713	yellow	0.780205	protein_coding	3	28.3989
ENSG00000164649.20	147.753	110.998	36.7551	74.2426	yellow	0.777876	protein_coding	3	30.7512
ENSG00000102804.15	276.032	110.991	165.041	-54.0493	yellow	-0.77124	protein_coding	3	43.7578
ENSG00000196843.16	234.287	110.89	123.397	-12.5076	yellow	-0.786182	protein_coding	3	5.03705
ENSG00000114902.14	273.203	110.618	162.586	-51.9676	yellow	0.773369	protein_coding	3	110.738
ENSG00000111252.10	269.486	110.566	158.92	-48.3537	yellow	0.75826	protein_coding	3	19.8926
ENSG00000182872.16	175.696	110.542	65.1537	45.3881	yellow	0.756665	protein_coding	3	22.0392
ENSG00000172590.18	367.837	110.404	257.432	-147.028	yellow	0.721691	protein_coding	3	133.003
ENSG00000102225.16	172.413	110.346	62.0669	48.2791	yellow	0.768452	protein_coding	3	69.8451
ENSG00000198331.10	220.611	110.161	110.45	-0.289186	yellow	0.739676	protein_coding	3	7.01003
ENSG00000143321.19	283.352	110.154	173.198	-63.0437	yellow	0.738554	protein_coding	3	222.69
ENSG00000138430.16	291.661	110.087	181.573	-71.486	yellow	0.759899	protein_coding	3	87.5038
ENSG00000158169.13	147.065	110	37.0649	72.9355	yellow	0.762596	protein_coding	3	4.64708
ENSG00000143815.15	156.11	109.984	46.1258	63.8583	yellow	0.7616	protein_coding	3	19.8918
ENSG00000111231.9	214.665	109.732	104.933	4.79835	yellow	0.722168	protein_coding	3	22.8142
ENSG00000156709.14	270.934	109.494	161.44	-51.9457	yellow	0.740193	protein_coding	3	21.6429
ENSG00000156398.13	156.783	109.31	47.4729	61.8374	yellow	0.784022	protein_coding	3	5.33772
ENSG00000198700.10	214.154	109.075	105.078	3.99681	yellow	0.726536	protein_coding	3	30.6863
ENSG00000250571.7	268.285	109	159.285	-50.285	yellow	-0.784695	protein_coding	3	16.2177
ENSG00000005189.19	237.162	108.978	128.184	-19.2054	yellow	0.706623	protein_coding	3	3.85489
ENSG00000241990.5	200.654	108.838	91.8153	17.0229	yellow	0.784976	lncRNA	3	12.4247
ENSG00000253250.3	207.832	108.656	99.1762	9.47934	yellow	0.768654	protein_coding	3	8.40135
ENSG00000197275.14	146.417	108.193	38.224	69.9691	yellow	0.751201	protein_coding	3	3.07271
ENSG00000109323.10	237.638	108.122	129.516	-21.3937	yellow	-0.777327	protein_coding	3	18.067
ENSG00000265354.4	368.467	107.955	260.511	-152.556	yellow	0.707361	protein_coding	3	59.6282
ENSG00000213551.5	361.467	107.799	253.668	-145.869	yellow	0.684403	protein_coding	3	15.1777
ENSG00000244219.7	285.475	107.71	177.765	-70.0552	yellow	-0.776234	protein_coding	3	1.17831
ENSG00000286070.1	302.404	106.929	195.475	-88.5464	yellow	0.71268	protein_coding	3	83.129
ENSG00000121957.14	133.871	106.776	27.0942	79.6821	yellow	0.760253	protein_coding	3	17.1656
ENSG00000108424.10	283.626	106.767	176.86	-70.0927	yellow	0.729369	protein_coding	3	186.701
ENSG00000198498.10	340.848	106.706	234.142	-127.436	yellow	0.722549	protein_coding	3	30.0902
ENSG00000087191.13	231.062	106.621	124.441	-17.8199	yellow	0.722752	protein_coding	3	117.494
ENSG00000087245.13	275.855	106.365	169.49	-63.1246	yellow	-0.761046	protein_coding	3	1128.28
ENSG00000132879.14	253.894	106.235	147.659	-41.4243	yellow	-0.76326	protein_coding	3	19.2036
ENSG00000198954.8	144.069	106.223	37.8466	68.3759	yellow	0.749705	protein_coding	3	23.967
ENSG00000035115.21	367.769	106.096	261.673	-155.577	yellow	-0.755454	protein_coding	3	26.099
ENSG00000185624.15	264.804	105.897	158.907	-53.0103	yellow	0.75319	protein_coding	3	841.109
ENSG00000073050.11	282.257	105.68	176.577	-70.8971	yellow	0.715497	protein_coding	3	18.4398
ENSG00000241749.4	161.097	105.658	55.4396	50.2182	yellow	0.776777	transcribed_processed_pseudogene	3	7.23954
ENSG00000092820.18	311.018	105.098	205.92	-100.821	yellow	0.71823	protein_coding	3	23.6722
ENSG00000119280.16	340.459	105.04	235.419	-130.379	yellow	-0.744489	protein_coding	3	64.635
ENSG00000234964.4	192.554	104.893	87.661	17.232	yellow	0.786384	processed_pseudogene	3	10.6899
ENSG00000247081.8	246.407	104.871	141.536	-36.6647	yellow	-0.773822	lncRNA	3	4.66532
ENSG00000128284.19	349.125	104.852	244.273	-139.42	yellow	-0.750322	protein_coding	3	17.8608
ENSG00000175550.8	371.117	104.524	266.593	-162.07	yellow	0.713317	protein_coding	3	312.324
ENSG00000065135.11	279.347	104.501	174.846	-70.3452	yellow	0.706288	protein_coding	3	6.33148
ENSG00000066557.6	169.472	104.43	65.0419	39.3879	yellow	0.737277	protein_coding	3	10.4574
ENSG00000235652.8	243.794	104.314	139.481	-35.1667	yellow	-0.753594	lncRNA	3	3.75886
ENSG00000233901.6	205.58	104.261	101.319	2.94232	yellow	-0.770058	lncRNA	3	12.1234
ENSG00000129559.13	205.07	104.222	100.848	3.37381	yellow	0.777566	protein_coding	3	342.009
ENSG00000134779.15	205.606	104.173	101.433	2.74057	yellow	0.75482	protein_coding	3	98.438
ENSG00000162959.13	341.337	103.927	237.41	-133.483	yellow	0.716524	protein_coding	3	33.4761
ENSG00000249353.2	302.566	103.83	198.737	-94.9071	yellow	0.751257	processed_pseudogene	3	17.1931
ENSG00000205339.10	199.823	103.734	96.0893	7.64435	yellow	0.746597	protein_coding	3	59.3902
ENSG00000272288.6	198.799	103.421	95.3782	8.04306	yellow	-0.783451	lncRNA	3	7.93332
ENSG00000038382.20	152.187	103.375	48.8127	54.562	yellow	0.772732	protein_coding	3	85.9942
ENSG00000174080.11	362.993	103.319	259.674	-156.356	yellow	-0.712309	protein_coding	4	37.1844
ENSG00000179091.5	324.807	103.129	221.677	-118.548	yellow	0.698052	protein_coding	4	101.527
ENSG00000147059.8	252.424	103.036	149.388	-46.3511	yellow	-0.778398	protein_coding	4	1.70597
ENSG00000163950.13	280.837	103.034	177.803	-74.7693	yellow	0.703539	protein_coding	4	47.2843
ENSG00000123213.23	275.96	102.67	173.29	-70.6191	yellow	0.723599	protein_coding	4	19.2248
ENSG00000136522.13	336.917	102.529	234.388	-131.859	yellow	0.705072	protein_coding	4	36.8507
ENSG00000035687.10	197.805	102.488	95.3177	7.16989	yellow	0.747847	protein_coding	4	29.0527
ENSG00000177646.19	135.07	102.471	32.599	69.8723	yellow	0.746828	protein_coding	4	22.7454
ENSG00000163634.12	281.806	102.433	179.373	-76.9397	yellow	0.750944	protein_coding	4	77.7267
ENSG00000126261.13	328.079	102.332	225.747	-123.415	yellow	0.699555	protein_coding	4	81.7601
ENSG00000157020.18	245.485	102.326	143.159	-40.833	yellow	0.759029	protein_coding	4	169.586
ENSG00000086200.16	154.358	102.118	52.2403	49.8775	yellow	0.749952	protein_coding	4	11.6601
ENSG00000110427.16	170.611	101.943	68.6674	33.2759	yellow	0.763825	protein_coding	4	3.59988
ENSG00000154263.17	236.266	101.836	134.429	-32.5931	yellow	-0.775634	protein_coding	4	1.67948
ENSG00000267374.2	158.302	101.819	56.483	45.3357	yellow	0.74932	lncRNA	4	0.650523
ENSG00000155660.11	164.341	101.711	62.6296	39.0815	yellow	0.782202	protein_coding	4	138.235
ENSG00000141367.11	164.759	101.445	63.3136	38.1317	yellow	0.779509	protein_coding	4	143.862
ENSG00000198715.13	206.232	101.266	104.966	-3.69967	yellow	-0.772062	protein_coding	4	75.0942
ENSG00000074696.13	162.822	101.032	61.7897	39.2422	yellow	0.744359	protein_coding	4	44.2319
ENSG00000082212.13	209.958	101.028	108.93	-7.90265	yellow	0.752653	protein_coding	4	20.6081
[truncated: 18,628 more rows]

## Sheet: Table S5
Table S5. Differentially expressed genes within HERV_00001917-relative module in HERV_00001917-kncokdown HSF cell lines
[truncated: 808 more rows]

[truncated: 10 more sheets: Table S6, Table S7, Table S8, Table S9, Table S10, Table S11, Table S12, Table S13, Table S14, Table S15]
